# Supplementary material for: 3-[2-(1,3-Benzothia­zol-2-ylsulfan­yl)eth­yl]-1,3-oxazolidin-2-one
Source: Acta Crystallogr Sect E Struct Rep Online. 2010 Sep 4;66(Pt 10):o2472. doi: 10.1107/S1600536810034264 (PMC2983132; doi:10.1107/S1600536810034264)
Supplement: Supplementary file 1 [file e-66-o2472-sup1.cif]

##############################################################################
###                                                                        ###
###        Electronic paper (Acta Crystallographica Section E)             ###
###                                                                        ###
##############################################################################
#                                                                            #
# This CIF contains the data in a paper accepted for publication in Acta     #
# Crystallographica Section E. It conforms to the requirements of Notes      #
# for Authors for Section E, and has been peer reviewed under the auspices   #
# of the IUCr Commission on Journals.                                        #
#                                                                            #
# Full details of the Crystallographic Information File format               #
# are given in the paper "The Crystallographic Information File (CIF):       #
# a New Standard Archive File for Crystallography" by S. R. Hall, F. H.      #
# Allen and I. D. Brown [Acta Cryst. (1991), A47, 655-685].                  #
#                                                                            #
# The current version of the core CIF dictionary is obtainable from          #
# ftp://ftp.iucr.org/pub/cif_core.dic. The current version number is 2.4.    #
#                                                                            #
# Software is freely available for graphical display of the structure(s) in  #
# this CIF.  For information consult the CIF home page http://www.iucr.org/  #
# cif/home.html                                                              #
#                                                                            #
# This file may be used for bona fide research purposes within the           #
# scientific community so long as proper attribution is given to the journal # 
# article from which it was obtained.                                        #
#                                                                            #
##############################################################################
                                             
data_I
_audit_creation_method     SHELXL-97
_chemical_name_systematic
;
3-[2-(1,3-Benzothiazol-2-ylsulfanyl)ethyl]-1,3-oxazolidin-2-one
;
_chemical_name_common     ?
_chemical_formula_moiety     'C12 H12 N2 O2 S2'
_chemical_formula_sum     'C12 H12 N2 O2 S2'
_chemical_formula_iupac     'C12 H12 N2 O2 S2'
_chemical_formula_weight     280.36
_chemical_melting_point     ?
_symmetry_cell_setting     triclinic
_symmetry_space_group_name_H-M     'P -1'
_symmetry_space_group_name_Hall     '-P 1'
loop_
    _symmetry_equiv_pos_as_xyz
    'x, y, z'
    '-x, -y, -z'
_cell_length_a     6.5804(4)
_cell_length_b     7.8331(5)
_cell_length_c     12.5890(7)
_cell_angle_alpha     99.864(5)
_cell_angle_beta     97.715(5)
_cell_angle_gamma     97.011(5)
_cell_volume     626.49(7)
_cell_formula_units_Z     2
_cell_measurement_reflns_used     2669
_cell_measurement_theta_min     3.5990
_cell_measurement_theta_max     72.2354
_cell_measurement_temperature     293(2)
_exptl_crystal_description     rhombus
_exptl_crystal_colour     colourless
_exptl_crystal_size_max     0.16
_exptl_crystal_size_mid     0.14
_exptl_crystal_size_min     0.10
_exptl_crystal_density_diffrn     1.486
_exptl_crystal_density_meas     ?
_exptl_crystal_density_method     'not measured'
_exptl_crystal_F_000     292
_exptl_absorpt_coefficient_mu     3.825
_exptl_absorpt_correction_type     multi-scan
_exptl_absorpt_process_details     '(CrysAlis RED; Oxford Diffraction, 2005)'
_exptl_absorpt_correction_T_min     0.57149
_exptl_absorpt_correction_T_max     1.00000
_exptl_special_details
;
;
_diffrn_ambient_temperature     293(2)
_diffrn_radiation_type     CuK\a
_diffrn_radiation_wavelength     1.54184
_diffrn_radiation_source     'Enhance (Cu) X-ray Source'
_diffrn_radiation_monochromator     'graphite'
_diffrn_measurement_device_type     'Oxford Diffraction Xcalibur Sapphire3'
_diffrn_measurement_method     '\w scans'
_diffrn_detector_area_resol_mean     16.0355
_diffrn_reflns_number     4029
_diffrn_reflns_av_R_equivalents     0.0197
_diffrn_reflns_av_sigmaI/netI     0.0231
_diffrn_reflns_theta_min     3.61
_diffrn_reflns_theta_max     72.37
_diffrn_reflns_theta_full     72.37
_diffrn_measured_fraction_theta_max     0.968
_diffrn_measured_fraction_theta_full     0.968
_diffrn_reflns_limit_h_min     -7
_diffrn_reflns_limit_h_max     5
_diffrn_reflns_limit_k_min     -9
_diffrn_reflns_limit_k_max     8
_diffrn_reflns_limit_l_min     -15
_diffrn_reflns_limit_l_max     15
_diffrn_standards_number     ?
_diffrn_standards_interval_count     ?
_diffrn_standards_interval_time     ?
_diffrn_standards_decay_%     ?
_refine_special_details
;
Refinement of <i>F</i>^2^ against ALL reflections. The weighted <i>R</i>-factor
<i>wR</i> and goodness of fit <i>S</i> are based on <i>F</i>^2^, conventional
<i>R</i>-factors <i>R</i> are based on <i>F</i>, with <i>F</i> set to zero for
negative <i>F</i>^2^. The threshold expression of <i>F</i>^2^ >
\s(<i>F</i>^2^) is used only for calculating <i>R</i>-factors(gt) <i>etc</i>.
and is not relevant to the choice of reflections for refinement.
<i>R</i>-factors based on <i>F</i>^2^ are statistically about twice as large
as those based on <i>F</i>, and <i>R</i>- factors based on ALL data will be
even larger.
;
_reflns_number_total     2396
_reflns_number_gt     2081
_reflns_threshold_expression     I>2sigma(I)
_refine_ls_structure_factor_coef     Fsqd
_refine_ls_matrix_type     full
_refine_ls_R_factor_all     0.0427
_refine_ls_R_factor_gt     0.0385
_refine_ls_wR_factor_gt     0.1076
_refine_ls_wR_factor_ref     0.1105
_refine_ls_goodness_of_fit_ref     1.046
_refine_ls_restrained_S_all     1.046
_refine_ls_number_reflns     2396
_refine_ls_number_parameters     163
_refine_ls_number_restraints     0
_refine_ls_hydrogen_treatment     constr
_refine_ls_weighting_scheme     calc
_refine_ls_weighting_details
         'calc w=1/[\s^2^(Fo^2^)+(0.0810P)^2^+0.0080P] where P=(Fo^2^+2Fc^2^)/3'
_atom_sites_solution_hydrogens     geom
_atom_sites_solution_primary     direct
_atom_sites_solution_secondary     difmap
_refine_ls_shift/su_max     0.000
_refine_ls_shift/su_mean     0.000
_refine_diff_density_max     0.249
_refine_diff_density_min     -0.380
_refine_ls_extinction_method     none
_refine_ls_extinction_coef     ?
loop_
    _atom_type_symbol
    _atom_type_description
    _atom_type_scat_dispersion_real
    _atom_type_scat_dispersion_imag
    _atom_type_scat_source
    'C' 'C' 0.0181 0.0091
                         'International Tables Vol C Tables 4.2.6.8 and 6.1.1.4'
    'H' 'H' 0.0000 0.0000
                         'International Tables Vol C Tables 4.2.6.8 and 6.1.1.4'
    'N' 'N' 0.0311 0.0180
                         'International Tables Vol C Tables 4.2.6.8 and 6.1.1.4'
    'S' 'S' 0.3331 0.5567
                         'International Tables Vol C Tables 4.2.6.8 and 6.1.1.4'
    'O' 'O' 0.0492 0.0322
                         'International Tables Vol C Tables 4.2.6.8 and 6.1.1.4'
_computing_data_collection     'CrysAlis CCD (Oxford Diffraction, 2005)'
_computing_cell_refinement     'CrysAlis CCD (Oxford Diffraction, 2005)'
_computing_data_reduction     'CrysAlis RED (Oxford Diffraction, 2005)'
_computing_structure_solution     'SHELXS97 (Sheldrick, 2008)'
_computing_structure_refinement     'SHELXL97 (Sheldrick, 2008)'
_computing_molecular_graphics     'SHELXTL (Sheldrick, 2008)'
_computing_publication_material     'OLEX2 (Dolomanov <i>et al.</i>, 2009)'
loop_
    _atom_site_type_symbol
    _atom_site_label
    _atom_site_fract_x
    _atom_site_fract_y
    _atom_site_fract_z
    _atom_site_U_iso_or_equiv
    _atom_site_adp_type
    _atom_site_calc_flag
    _atom_site_refinement_flags
    _atom_site_occupancy
    _atom_site_disorder_assembly
    _atom_site_disorder_group
    S S1 0.35142(6) 0.68528(6) 0.47728(3) 0.04252(17) Uani d . 1 . .
    S S2 -0.03291(7) 0.79117(6) 0.57333(4) 0.04677(17) Uani d . 1 . .
    O O1 0.2992(3) 1.2011(2) 0.90981(13) 0.0693(5) Uani d . 1 . .
    O O2 0.6287(3) 1.1616(2) 0.95686(12) 0.0661(4) Uani d . 1 . .
    N N1 -0.0218(2) 0.6472(2) 0.36963(12) 0.0407(3) Uani d . 1 . .
    N N2 0.4734(2) 1.0512(2) 0.78894(12) 0.0465(4) Uani d . 1 . .
    C C1 0.1020(3) 0.5814(2) 0.29599(14) 0.0370(4) Uani d . 1 . .
    C C2 0.0334(3) 0.5093(3) 0.18583(15) 0.0466(4) Uani d . 1 . .
    H H2 -0.1048 0.5029 0.1556 0.056 Uiso calc R 1 . .
    C C3 0.1746(3) 0.4474(3) 0.12252(15) 0.0500(4) Uani d . 1 . .
    H H3 0.1301 0.3982 0.0492 0.060 Uiso calc R 1 . .
    C C4 0.3836(3) 0.4578(2) 0.16706(16) 0.0474(4) Uani d . 1 . .
    H H4 0.4757 0.4152 0.1228 0.057 Uiso calc R 1 . .
    C C5 0.4548(3) 0.5301(2) 0.27549(15) 0.0424(4) Uani d . 1 . .
    H H5 0.5937 0.5382 0.3050 0.051 Uiso calc R 1 . .
    C C6 0.3115(3) 0.5908(2) 0.33941(14) 0.0358(3) Uani d . 1 . .
    C C7 0.0866(3) 0.7046(2) 0.46521(14) 0.0370(4) Uani d . 1 . .
    C C8 0.1759(3) 0.8424(2) 0.68809(14) 0.0441(4) Uani d . 1 . .
    H H8A 0.1174 0.8441 0.7549 0.053 Uiso calc R 1 . .
    H H8B 0.2621 0.7503 0.6824 0.053 Uiso calc R 1 . .
    C C9 0.3115(3) 1.0177(2) 0.69552(15) 0.0474(4) Uani d . 1 . .
    H H9A 0.3729 1.0166 0.6296 0.057 Uiso calc R 1 . .
    H H9B 0.2267 1.1109 0.7014 0.057 Uiso calc R 1 . .
    C C10 0.6791(3) 1.0058(3) 0.78669(19) 0.0533(5) Uani d . 1 . .
    H H10A 0.7520 1.0668 0.7389 0.064 Uiso calc R 1 . .
    H H10B 0.6755 0.8806 0.7642 0.064 Uiso calc R 1 . .
    C C11 0.7754(4) 1.0685(4) 0.9048(2) 0.0683(6) Uani d . 1 . .
    H H11A 0.8023 0.9698 0.9390 0.082 Uiso calc R 1 . .
    H H11B 0.9054 1.1453 0.9106 0.082 Uiso calc R 1 . .
    C C12 0.4514(3) 1.1428(2) 0.88637(15) 0.0480(4) Uani d . 1 . .
loop_
    _atom_site_aniso_label
    _atom_site_aniso_U_11
    _atom_site_aniso_U_22
    _atom_site_aniso_U_33
    _atom_site_aniso_U_12
    _atom_site_aniso_U_13
    _atom_site_aniso_U_23
    S1 0.0296(2) 0.0517(3) 0.0405(3) 0.00659(18) -0.00164(17) -0.00180(18)
    S2 0.0372(3) 0.0556(3) 0.0451(3) 0.0092(2) 0.00809(19) -0.0001(2)
    O1 0.0739(11) 0.0767(11) 0.0617(9) 0.0256(9) 0.0276(8) 0.0019(8)
    O2 0.0723(10) 0.0682(10) 0.0476(8) 0.0023(8) -0.0068(7) 0.0007(7)
    N1 0.0317(7) 0.0481(8) 0.0408(8) 0.0079(6) 0.0018(6) 0.0062(6)
    N2 0.0426(9) 0.0500(8) 0.0431(8) 0.0105(7) 0.0052(7) -0.0030(7)
    C1 0.0337(8) 0.0381(8) 0.0395(8) 0.0059(6) 0.0031(7) 0.0097(7)
    C2 0.0420(10) 0.0542(10) 0.0397(9) 0.0055(8) -0.0022(7) 0.0063(8)
    C3 0.0567(11) 0.0524(10) 0.0382(9) 0.0068(9) 0.0046(8) 0.0043(8)
    C4 0.0509(11) 0.0448(9) 0.0485(10) 0.0101(8) 0.0163(8) 0.0055(8)
    C5 0.0355(9) 0.0411(9) 0.0497(10) 0.0065(7) 0.0073(7) 0.0055(7)
    C6 0.0325(8) 0.0348(7) 0.0380(8) 0.0026(6) 0.0021(6) 0.0055(6)
    C7 0.0304(8) 0.0379(8) 0.0412(9) 0.0049(6) 0.0027(7) 0.0055(7)
    C8 0.0489(10) 0.0438(9) 0.0393(9) 0.0074(8) 0.0074(8) 0.0061(7)
    C9 0.0554(11) 0.0409(9) 0.0434(9) 0.0079(8) 0.0032(8) 0.0044(7)
    C10 0.0478(11) 0.0488(10) 0.0680(13) 0.0128(8) 0.0168(10) 0.0146(9)
    C11 0.0440(12) 0.0807(16) 0.0786(16) 0.0031(11) -0.0035(11) 0.0250(13)
    C12 0.0544(11) 0.0448(9) 0.0431(10) 0.0062(8) 0.0100(8) 0.0028(8)
_geom_special_details
;
All e.s.d.'s (except the e.s.d. in the dihedral angle between two l.s. planes)
are estimated using the full covariance matrix. The cell e.s.d.'s are taken
into account individually in the estimation of e.s.d.'s in distances, angles
and torsion angles; correlations between e.s.d.'s in cell parameters are only
used when they are defined by crystal symmetry. An approximate (isotropic)
treatment of cell e.s.d.'s is used for estimating e.s.d.'s involving l.s.
planes.
;
loop_
    _geom_bond_atom_site_label_1
    _geom_bond_atom_site_label_2
    _geom_bond_site_symmetry_2
    _geom_bond_distance
    _geom_bond_publ_flag
    S1 C6 . 1.7376(17) ?
    S1 C7 . 1.7564(17) ?
    S2 C7 . 1.7412(17) ?
    S2 C8 . 1.8083(19) ?
    O1 C12 . 1.202(2) ?
    O2 C12 . 1.343(2) ?
    O2 C11 . 1.439(3) ?
    N1 C7 . 1.290(2) ?
    N1 C1 . 1.389(2) ?
    N2 C12 . 1.346(2) ?
    N2 C9 . 1.441(2) ?
    N2 C10 . 1.444(3) ?
    C1 C2 . 1.396(2) ?
    C1 C6 . 1.401(2) ?
    C2 C3 . 1.382(3) ?
    C2 H2 . 0.9300 ?
    C3 C4 . 1.401(3) ?
    C3 H3 . 0.9300 ?
    C4 C5 . 1.379(3) ?
    C4 H4 . 0.9300 ?
    C5 C6 . 1.394(2) ?
    C5 H5 . 0.9300 ?
    C8 C9 . 1.525(3) ?
    C8 H8A . 0.9700 ?
    C8 H8B . 0.9700 ?
    C9 H9A . 0.9700 ?
    C9 H9B . 0.9700 ?
    C10 C11 . 1.509(3) ?
    C10 H10A . 0.9700 ?
    C10 H10B . 0.9700 ?
    C11 H11A . 0.9700 ?
    C11 H11B . 0.9700 ?
loop_
    _geom_angle_atom_site_label_1
    _geom_angle_atom_site_label_2
    _geom_angle_atom_site_label_3
    _geom_angle_site_symmetry_1
    _geom_angle_site_symmetry_3
    _geom_angle
    _geom_angle_publ_flag
    C6 S1 C7 . . 88.66(8) ?
    C7 S2 C8 . . 103.28(8) ?
    C12 O2 C11 . . 109.30(16) ?
    C7 N1 C1 . . 110.61(14) ?
    C12 N2 C9 . . 122.28(17) ?
    C12 N2 C10 . . 112.88(17) ?
    C9 N2 C10 . . 124.61(16) ?
    N1 C1 C2 . . 125.28(16) ?
    N1 C1 C6 . . 115.23(15) ?
    C2 C1 C6 . . 119.48(17) ?
    C3 C2 C1 . . 118.82(18) ?
    C3 C2 H2 . . 120.6 ?
    C1 C2 H2 . . 120.6 ?
    C2 C3 C4 . . 121.05(18) ?
    C2 C3 H3 . . 119.5 ?
    C4 C3 H3 . . 119.5 ?
    C5 C4 C3 . . 120.99(18) ?
    C5 C4 H4 . . 119.5 ?
    C3 C4 H4 . . 119.5 ?
    C4 C5 C6 . . 117.81(17) ?
    C4 C5 H5 . . 121.1 ?
    C6 C5 H5 . . 121.1 ?
    C5 C6 C1 . . 121.83(16) ?
    C5 C6 S1 . . 128.83(14) ?
    C1 C6 S1 . . 109.34(13) ?
    N1 C7 S2 . . 119.85(13) ?
    N1 C7 S1 . . 116.15(13) ?
    S2 C7 S1 . . 123.99(10) ?
    C9 C8 S2 . . 113.55(13) ?
    C9 C8 H8A . . 108.9 ?
    S2 C8 H8A . . 108.9 ?
    C9 C8 H8B . . 108.9 ?
    S2 C8 H8B . . 108.9 ?
    H8A C8 H8B . . 107.7 ?
    N2 C9 C8 . . 110.74(16) ?
    N2 C9 H9A . . 109.5 ?
    C8 C9 H9A . . 109.5 ?
    N2 C9 H9B . . 109.5 ?
    C8 C9 H9B . . 109.5 ?
    H9A C9 H9B . . 108.1 ?
    N2 C10 C11 . . 100.92(18) ?
    N2 C10 H10A . . 111.6 ?
    C11 C10 H10A . . 111.6 ?
    N2 C10 H10B . . 111.6 ?
    C11 C10 H10B . . 111.6 ?
    H10A C10 H10B . . 109.4 ?
    O2 C11 C10 . . 106.53(17) ?
    O2 C11 H11A . . 110.4 ?
    C10 C11 H11A . . 110.4 ?
    O2 C11 H11B . . 110.4 ?
    C10 C11 H11B . . 110.4 ?
    H11A C11 H11B . . 108.6 ?
    O1 C12 O2 . . 123.44(19) ?
    O1 C12 N2 . . 126.8(2) ?
    O2 C12 N2 . . 109.76(17) ?
loop_
    _geom_torsion_atom_site_label_1
    _geom_torsion_atom_site_label_2
    _geom_torsion_atom_site_label_3
    _geom_torsion_atom_site_label_4
    _geom_torsion_site_symmetry_1
    _geom_torsion_site_symmetry_2
    _geom_torsion_site_symmetry_3
    _geom_torsion_site_symmetry_4
    _geom_torsion
    _geom_torsion_publ_flag
    C7 N1 C1 C2 . . . . 179.93(17) ?
    C7 N1 C1 C6 . . . . 0.0(2) ?
    N1 C1 C2 C3 . . . . -179.38(17) ?
    C6 C1 C2 C3 . . . . 0.5(3) ?
    C1 C2 C3 C4 . . . . -0.6(3) ?
    C2 C3 C4 C5 . . . . 0.0(3) ?
    C3 C4 C5 C6 . . . . 0.7(3) ?
    C4 C5 C6 C1 . . . . -0.7(3) ?
    C4 C5 C6 S1 . . . . 179.22(14) ?
    N1 C1 C6 C5 . . . . -179.97(15) ?
    C2 C1 C6 C5 . . . . 0.1(3) ?
    N1 C1 C6 S1 . . . . 0.08(19) ?
    C2 C1 C6 S1 . . . . -179.82(14) ?
    C7 S1 C6 C5 . . . . 179.93(17) ?
    C7 S1 C6 C1 . . . . -0.13(13) ?
    C1 N1 C7 S2 . . . . -179.04(12) ?
    C1 N1 C7 S1 . . . . -0.14(19) ?
    C8 S2 C7 N1 . . . . 177.42(14) ?
    C8 S2 C7 S1 . . . . -1.39(13) ?
    C6 S1 C7 N1 . . . . 0.16(14) ?
    C6 S1 C7 S2 . . . . 179.01(12) ?
    C7 S2 C8 C9 . . . . 82.41(15) ?
    C12 N2 C9 C8 . . . . -92.9(2) ?
    C10 N2 C9 C8 . . . . 92.9(2) ?
    S2 C8 C9 N2 . . . . 179.53(12) ?
    C12 N2 C10 C11 . . . . 6.1(2) ?
    C9 N2 C10 C11 . . . . -179.26(19) ?
    C12 O2 C11 C10 . . . . 7.0(3) ?
    N2 C10 C11 O2 . . . . -7.6(2) ?
    C11 O2 C12 O1 . . . . 176.9(2) ?
    C11 O2 C12 N2 . . . . -3.2(2) ?
    C9 N2 C12 O1 . . . . 3.0(3) ?
    C10 N2 C12 O1 . . . . 177.8(2) ?
    C9 N2 C12 O2 . . . . -176.91(16) ?
    C10 N2 C12 O2 . . . . -2.1(2) ?
loop_
    _geom_hbond_atom_site_label_D
    _geom_hbond_atom_site_label_H
    _geom_hbond_atom_site_label_A
    _geom_hbond_site_symmetry_A
    _geom_hbond_distance_DH
    _geom_hbond_distance_HA
    _geom_hbond_distance_DA
    _geom_hbond_angle_DHA
    C11 H11B O1 1_655 0.97 2.58 3.466(3) 152.3
    C3 H3 O1 1_544 0.93 2.59 3.282(2) 131.5
    C5 H5 N1 1_655 0.93 2.54 3.445(2) 163.3
data_global
_journal_date_recd_electronic     2010-07-21
_journal_date_accepted     2010-08-25
_journal_name_full     'Acta Crystallographica, Section E'
_journal_year     2010
_journal_volume     66
_journal_issue     10
_journal_page_first     o2472
_journal_page_last     o2472
_journal_paper_category     QO
_journal_coeditor_code     BV2154
_publ_contact_author_name     'Yong-Hong Wen'
_publ_contact_author_address
;
College of Chemistry and Molecular Engineering
Qingdao University of Science and Technology
Qingdao 266042
Shandong
People's Republic of China
;
_publ_contact_author_email     wenyyhh@126.com
_publ_contact_author_fax     '086 532 84022681'
_publ_contact_author_phone     '086 532 84022681'
_publ_section_title
;
3-[2-(1,3-Benzothiazol-2-ylsulfanyl)ethyl]-1,3-oxazolidin-2-one
;
loop_
    _publ_author_name
    _publ_author_address
    'Ma, Cong-Hui'
;
College of Chemistry and Molecular Engineering
Qingdao University of Science and Technology
Qingdao 266042
People's Republic of China
;
    'Li, Xiao-Feng'
;
Institute of Marine Materials Science and Engineering
Shanghai Maritime University
Shanghai 201305
People's Republic of China
;
    'An, Yan'
;
Institute of Marine Materials Science and Engineering
Shanghai Maritime University
Shanghai 201305
People's Republic of China
;
    'Wen, Yong-Hong'
;
College of Chemistry and Molecular Engineering
Qingdao University of Science and Technology
Qingdao 266042
People's Republic of China
;
