# Supplementary material for: 3-[2-(1,3-Benzothia­zol-2-ylsulfan­yl)eth­yl]-1,3-oxazolidin-2-one
Source: Acta Crystallogr Sect E Struct Rep Online. 2010 Sep 4;66(Pt 10):o2472. doi: 10.1107/S1600536810034264 (PMC2983132; doi:10.1107/S1600536810034264)
Supplement: Supplementary file 2 [file e-66-o2472-Isup2.hkl]

# 
# h,k,l, Fc-squared, Fo-squared, sigma(Fo-squared) and status flag 
# 
data_I
_shelx_title '  P-1' 
_shelx_refln_list_code          4 
_shelx_F_calc_maximum       65.65 
_exptl_crystal_F_000       292.00 
_reflns_d_resolution_high  0.8089 
 
loop_ 
 _symmetry_equiv_pos_as_xyz 
 'x, y, z' 
 '-x, -y, -z' 
 
_cell_length_a     6.5804 
_cell_length_b     7.8331 
_cell_length_c    12.5890 
_cell_angle_alpha  99.864 
_cell_angle_beta   97.715 
_cell_angle_gamma  97.011 
 
_shelx_F_squared_multiplier     1.000 
 
loop_ 
 _refln_index_h 
 _refln_index_k 
 _refln_index_l 
 _refln_F_squared_calc 
 _refln_F_squared_meas 
 _refln_F_squared_sigma 
 _refln_observed_status 
   1   0   0       13.58       14.94      0.90 o 
   2   0   0      241.84      261.98      2.05 o 
   3   0   0     1926.19     1847.29      7.46 o 
   4   0   0        4.39        4.81      0.63 o 
   5   0   0        1.47        1.33      1.03 o 
   6   0   0      200.67      188.16      3.17 o 
   7   0   0       38.49       38.79      2.30 o 
  -7   1   0       73.89       76.89      3.22 o 
  -6   1   0        0.60        0.46      0.57 o 
  -5   1   0      490.00      439.14     13.42 o 
  -4   1   0      198.36      204.91      6.43 o 
  -3   1   0       54.75       67.85      1.49 o 
  -2   1   0       24.99       23.50      1.04 o 
  -1   1   0     2645.37     1490.90      7.24 o 
   0   1   0       15.06       21.47      0.59 o 
   1   1   0       14.37       13.10      0.64 o 
   2   1   0     1138.39     1137.55      5.06 o 
   3   1   0       15.79       12.59      0.51 o 
   4   1   0      106.64      137.26      4.01 o 
   5   1   0      583.77      563.88      8.16 o 
   6   1   0        1.05        0.52      0.78 o 
   7   1   0       32.41       31.91      1.49 o 
  -7   2   0       79.15       86.03      3.44 o 
  -6   2   0       51.74       52.52      1.74 o 
  -5   2   0       15.01       15.17      1.09 o 
  -4   2   0      475.57      454.88      4.66 o 
  -3   2   0      201.85      218.98      3.53 o 
  -2   2   0      738.23      713.26      6.61 o 
  -1   2   0      221.46      233.31      2.66 o 
   0   2   0       32.04       36.93      1.14 o 
   1   2   0     1370.93     1452.95      7.82 o 
   2   2   0       70.55       79.90      1.45 o 
   3   2   0     1077.15     1075.46      6.85 o 
   4   2   0      153.09      163.71      4.68 o 
   5   2   0       36.10       37.40      2.39 o 
   6   2   0        0.76        1.90      0.83 o 
   7   2   0        0.00        0.24      0.95 o 
  -6   3   0       20.74       22.03      1.19 o 
  -5   3   0      358.70      335.94      3.27 o 
  -4   3   0      433.42      399.76      4.63 o 
  -3   3   0      292.61      294.29      3.58 o 
  -2   3   0      732.18      698.43     11.28 o 
  -1   3   0      258.42      268.43      3.46 o 
   0   3   0      186.69      209.73      2.41 o 
   1   3   0       56.47       54.70      2.07 o 
   2   3   0       25.28       26.19      1.82 o 
   3   3   0       53.73       57.57      1.80 o 
   4   3   0        0.36        0.51      1.53 o 
   5   3   0        1.10        2.01      0.95 o 
   6   3   0       20.79       20.07      2.00 o 
   7   3   0       13.05       13.68      1.32 o 
  -7   4   0        6.06        7.59      1.37 o 
  -6   4   0      155.90      151.44      5.32 o 
  -5   4   0        2.90        2.84      0.79 o 
  -4   4   0       66.44       63.94      2.96 o 
  -3   4   0       32.50       37.79      1.73 o 
  -2   4   0      116.67      121.68      3.97 o 
  -1   4   0      217.25      242.09      4.02 o 
   0   4   0       88.83       90.69      3.42 o 
   1   4   0      325.17      328.17      3.92 o 
   2   4   0        0.43        0.87      0.63 o 
   3   4   0      102.26       96.91      2.58 o 
   4   4   0      151.11      141.27      4.55 o 
   5   4   0       12.07        9.63      1.05 o 
   6   4   0       97.41      106.08      3.93 o 
  -7   5   0       72.80       78.46      2.93 o 
  -6   5   0       47.48       44.11      3.79 o 
  -5   5   0      157.44      148.92      4.50 o 
  -4   5   0       93.31       84.29      2.46 o 
  -3   5   0      114.99      119.92      4.89 o 
  -2   5   0       63.10       72.77      3.43 o 
  -1   5   0      479.86      436.51      6.26 o 
   0   5   0       65.44       63.29      2.59 o 
   1   5   0        1.41        0.72      0.91 o 
   2   5   0       45.02       43.87      2.51 o 
   3   5   0        7.54        8.04      1.00 o 
   4   5   0       42.59       33.11      1.76 o 
   5   5   0       28.14       24.77      2.25 o 
   6   5   0        6.73        7.17      0.97 o 
  -6   6   0      100.61      104.19      2.44 o 
  -5   6   0       65.12       64.83      3.00 o 
  -4   6   0       70.28       66.20      2.22 o 
  -3   6   0      431.96      419.02      5.42 o 
  -2   6   0        0.51        1.33      1.62 o 
  -1   6   0        9.17        5.65      1.48 o 
   0   6   0      216.26      177.77      4.75 o 
   1   6   0      146.43      131.77      4.63 o 
   2   6   0        2.19        3.09      1.98 o 
   3   6   0        1.02        0.50      0.75 o 
   4   6   0      115.31      131.38      4.76 o 
   5   6   0        0.02        0.18      0.86 o 
  -6   7   0       11.02       11.69      0.77 o 
  -5   7   0        3.19        4.14      1.01 o 
  -4   7   0      142.47      127.40      4.07 o 
  -3   7   0       45.98       44.58      1.85 o 
  -2   7   0       35.82       31.95      1.61 o 
  -1   7   0      121.08      121.02      5.05 o 
   0   7   0        6.64        5.66      0.94 o 
   1   7   0       39.71       32.59      3.61 o 
   2   7   0      141.49      141.14      5.24 o 
   3   7   0        0.21        0.78      1.11 o 
   4   7   0       64.37       66.17      2.81 o 
  -5   8   0        0.09        0.36      0.71 o 
  -4   8   0        4.21        3.46      0.94 o 
  -3   8   0       28.18       27.03      1.83 o 
  -2   8   0       17.71       20.01      1.46 o 
  -1   8   0       20.63       19.34      1.47 o 
   0   8   0       71.88       70.83      4.69 o 
   1   8   0       27.21       29.95      2.37 o 
   2   8   0       14.34       13.89      1.01 o 
   3   8   0        0.36        0.73      0.55 o 
  -3   9   0       51.24       54.94      1.56 o 
  -2   9   0       11.31       11.58      0.89 o 
  -1   9   0       27.86       25.81      3.31 o 
   0   9   0        8.07        7.26      1.15 o 
   1   9   0       12.25       10.47      1.09 o 
  -1  -9   1       20.77       21.52      1.58 o 
   0  -9   1       14.29       15.18      1.01 o 
   1  -9   1       19.87       21.82      1.22 o 
   2  -9   1       12.21       10.98      0.93 o 
   3  -9   1       33.81       37.42      1.96 o 
  -3  -8   1        2.22        2.92      0.91 o 
  -2  -8   1        5.55        7.63      1.32 o 
  -1  -8   1        4.71        5.40      0.88 o 
   0  -8   1        2.54        2.49      0.91 o 
   1  -8   1       11.61        9.62      1.19 o 
   2  -8   1       69.58       72.53      2.57 o 
   3  -8   1       44.11       44.24      2.25 o 
   4  -8   1        1.90        2.22      0.86 o 
   5  -8   1       35.65       34.52      1.65 o 
  -4  -7   1        8.37        8.10      1.34 o 
  -3  -7   1        0.02        0.22      1.09 o 
  -2  -7   1       41.68       38.82      1.92 o 
  -1  -7   1       20.44       20.80      1.63 o 
   0  -7   1        0.10        0.09      1.04 o 
   1  -7   1      139.64      140.36      5.39 o 
   2  -7   1        7.91        6.31      1.03 o 
   3  -7   1       11.23       12.56      1.55 o 
   4  -7   1        0.44        0.30      1.02 o 
   5  -7   1       26.81       25.53      1.82 o 
   6  -7   1       27.57       31.50      1.71 o 
  -5  -6   1        0.34        0.04      0.93 o 
  -4  -6   1       45.80       48.31      3.01 o 
  -3  -6   1       48.87       47.59      3.14 o 
  -2  -6   1       21.67       20.82      1.51 o 
  -1  -6   1       49.39       48.60      2.05 o 
   0  -6   1       49.33       49.76      2.56 o 
   1  -6   1        1.25        1.57      1.39 o 
   2  -6   1      184.90      179.41      5.79 o 
   3  -6   1      165.54      167.11      4.55 o 
   4  -6   1        2.97        1.56      1.01 o 
   5  -6   1       10.63       11.38      1.46 o 
   6  -6   1      197.68      212.32      3.43 o 
  -6  -5   1        1.94        2.37      0.87 o 
  -5  -5   1        0.74        1.19      1.14 o 
  -4  -5   1       53.30       48.94      2.10 o 
  -3  -5   1       54.06       44.45      1.41 o 
  -2  -5   1       39.02       40.39      1.76 o 
  -1  -5   1      102.80       93.15      5.05 o 
   0  -5   1        0.95        1.18      0.59 o 
   1  -5   1      157.71      148.82      3.71 o 
   2  -5   1      141.27      152.10      4.98 o 
   3  -5   1       81.36       79.19      2.50 o 
   4  -5   1      429.17      400.36      7.15 o 
   5  -5   1        0.75        1.19      1.15 o 
   6  -5   1        0.01        0.26      0.86 o 
   7  -5   1       55.35       70.78      2.70 o 
  -6  -4   1       30.75       35.67      2.46 o 
  -5  -4   1        0.95        1.09      0.83 o 
  -4  -4   1      278.54      267.44      3.71 o 
  -3  -4   1       64.38       57.00      2.67 o 
  -2  -4   1        4.16        5.03      1.62 o 
  -1  -4   1       36.72       29.48      1.25 o 
   0  -4   1      367.49      364.17      4.92 o 
   1  -4   1        1.80        2.14      0.43 o 
   2  -4   1      570.38      571.63      8.62 o 
   3  -4   1       99.28       98.23      1.94 o 
   4  -4   1      133.67      115.71      2.59 o 
   5  -4   1      265.12      258.67      3.35 o 
   6  -4   1       13.82       15.63      0.97 o 
   7  -4   1        2.28        3.53      1.07 o 
  -7  -3   1        2.81        3.15      0.92 o 
  -6  -3   1       44.06       43.94      2.93 o 
  -5  -3   1       37.64       33.91      1.39 o 
  -4  -3   1       38.03       43.27      2.46 o 
  -3  -3   1     1049.53     1037.75     28.35 o 
  -2  -3   1       77.46       72.37      1.76 o 
  -1  -3   1      752.22      772.89      6.84 o 
   0  -3   1     4309.37     3874.57     15.66 o 
   1  -3   1      148.14      165.34      2.68 o 
   2  -3   1       13.55       11.81      0.63 o 
   3  -3   1        1.30        1.64      0.61 o 
   4  -3   1       83.51       70.97      4.43 o 
   5  -3   1      483.30      468.93      5.60 o 
   6  -3   1        0.16        0.66      0.67 o 
   7  -3   1      166.97      179.66      4.62 o 
  -7  -2   1       12.79       16.49      1.77 o 
  -6  -2   1      164.45      165.26      5.66 o 
  -5  -2   1        5.02        3.55      0.68 o 
  -4  -2   1       37.87       45.09      2.59 o 
  -3  -2   1      823.57      903.88      6.04 o 
  -2  -2   1      120.96      138.49      2.04 o 
   0  -2   1     3136.03     2712.11     37.83 o 
   1  -2   1       28.35       33.33      1.06 o 
   2  -2   1     1282.96     1260.92     41.58 o 
   3  -2   1      162.66      162.11      2.38 o 
   4  -2   1       95.13       99.02      2.21 o 
   5  -2   1      311.54      270.35      5.65 o 
   6  -2   1        1.80        1.39      0.68 o 
   7  -2   1       33.53       34.46      2.26 o 
  -7  -1   1        5.16        5.49      0.80 o 
  -6  -1   1      175.35      165.66      2.57 o 
  -5  -1   1      320.41      303.52      6.86 o 
  -4  -1   1        2.62        6.73      1.17 o 
  -3  -1   1       76.69       92.51      2.21 o 
  -2  -1   1      406.60      417.31      2.16 o 
   0  -1   1       28.61       36.67      0.78 o 
   1  -1   1     3189.34     1690.03      7.74 o 
   2  -1   1     1011.51     1022.15     11.75 o 
   3  -1   1      183.45      214.84      3.14 o 
   4  -1   1       36.41       31.33      1.27 o 
   5  -1   1      169.24      132.64      7.90 o 
   6  -1   1      108.44      100.22      2.40 o 
   7  -1   1        9.41        9.99      1.39 o 
  -7   0   1       38.46       41.39      2.37 o 
  -6   0   1        7.83        8.20      0.72 o 
  -5   0   1        0.73        1.46      1.17 o 
  -4   0   1      187.49      193.59      6.26 o 
  -3   0   1      367.52      372.61      4.03 o 
  -2   0   1      619.98      697.35      2.68 o 
  -1   0   1      298.67      327.85      3.18 o 
   0   0   1      601.34      566.51     10.78 o 
   2   0   1      588.14      626.93      3.67 o 
   3   0   1     1986.27     1926.99      6.44 o 
   4   0   1       60.42       74.51      1.91 o 
   5   0   1        0.74        0.03      1.11 o 
   6   0   1      194.88      194.68      4.02 o 
   7   0   1       21.40       22.81      1.77 o 
  -7   1   1      104.20      107.55      3.78 o 
  -6   1   1        1.70        1.32      0.48 o 
  -5   1   1      934.34      862.40     12.55 o 
  -4   1   1        9.00       10.44      0.81 o 
  -3   1   1       20.49       24.33      0.93 o 
  -2   1   1      528.34      559.58      3.81 o 
  -1   1   1     1616.84     1423.37      4.37 o 
   0   1   1     2380.39     2146.18     25.26 o 
   1   1   1     1583.96     1584.04      7.09 o 
   2   1   1       75.83       85.05      1.49 o 
   3   1   1      782.78      871.05      4.58 o 
   4   1   1       85.65       84.92      3.18 o 
   5   1   1       59.66       55.97      1.76 o 
   6   1   1        0.40        0.71      0.80 o 
   7   1   1        2.47        2.41      0.88 o 
  -7   2   1       71.95       85.93      3.42 o 
  -6   2   1       69.83       67.33      1.33 o 
  -5   2   1      219.67      218.07      5.58 o 
  -4   2   1      171.86      142.10      2.67 o 
  -3   2   1      122.47      137.55      2.30 o 
  -2   2   1      465.11      490.31      4.71 o 
  -1   2   1      142.96      169.67      2.05 o 
   0   2   1     1281.06     1300.88      6.78 o 
   1   2   1       49.89       49.14      2.01 o 
   2   2   1        5.12        4.99      0.45 o 
   3   2   1      214.47      202.34      3.00 o 
   4   2   1      205.46      223.04      5.13 o 
   5   2   1        0.01        0.26      1.31 o 
   6   2   1      133.23      137.97      3.20 o 
   7   2   1       26.08       26.46      1.84 o 
  -7   3   1       68.98       68.90      3.41 o 
  -6   3   1       42.10       41.38      1.33 o 
  -5   3   1       13.12       11.95      1.08 o 
  -4   3   1      506.35      478.89      7.79 o 
  -3   3   1      448.35      506.06      7.37 o 
  -2   3   1      989.22     1041.79      9.97 o 
  -1   3   1      554.18      574.64      5.05 o 
   0   3   1      128.86      142.02      2.84 o 
   1   3   1      556.14      590.23      8.58 o 
   2   3   1       91.81      109.24      2.29 o 
   3   3   1       83.09       77.83      2.16 o 
   4   3   1      569.44      564.21      8.76 o 
   5   3   1        0.04        0.45      1.03 o 
   6   3   1        0.73        0.86      1.07 o 
  -7   4   1       36.17       43.12      2.58 o 
  -6   4   1      472.20      453.78      9.03 o 
  -5   4   1       67.54       60.80      2.11 o 
  -4   4   1      170.72      170.93      4.97 o 
  -3   4   1      560.65      596.15     14.70 o 
  -2   4   1       55.65       56.55      2.71 o 
  -1   4   1      120.16      129.66      2.98 o 
   0   4   1       81.37       86.39      2.67 o 
   1   4   1        0.78        1.22      0.68 o 
   2   4   1        3.12        3.40      1.03 o 
   3   4   1      346.59      338.61      6.78 o 
   4   4   1       45.32       46.34      3.02 o 
   5   4   1       13.69       13.88      1.17 o 
   6   4   1       28.45       29.12      1.98 o 
  -7   5   1       44.93       46.65      2.27 o 
  -6   5   1        0.02        0.39      0.75 o 
  -5   5   1      116.83      102.13      5.84 o 
  -4   5   1      100.00      100.16      2.69 o 
  -3   5   1        2.52        2.57      0.88 o 
  -2   5   1       71.62       70.46      3.34 o 
  -1   5   1      455.15      437.42      6.61 o 
   0   5   1       43.35       42.88      2.25 o 
   1   5   1      264.68      269.22      5.69 o 
   2   5   1      235.36      222.95      5.54 o 
   3   5   1       34.37       28.18      1.97 o 
   4   5   1      110.83      113.08      3.11 o 
   5   5   1       47.04       49.04      2.73 o 
  -6   6   1       62.12       64.50      1.92 o 
  -5   6   1       19.50       19.49      1.86 o 
  -4   6   1       20.97       19.29      1.40 o 
  -3   6   1      153.33      143.77      4.96 o 
  -2   6   1      117.68      135.93      4.88 o 
  -1   6   1      296.72      325.95      7.37 o 
   0   6   1        3.85        2.42      0.95 o 
   1   6   1       86.00       84.18      4.15 o 
   2   6   1        0.07       -0.28      0.93 o 
   3   6   1       10.96       12.01      1.16 o 
   4   6   1       26.40       26.61      2.20 o 
   5   6   1        3.26        4.64      0.91 o 
  -6   7   1        1.00        0.91      0.49 o 
  -5   7   1       26.50       24.28      1.77 o 
  -4   7   1      108.08      104.43      3.66 o 
  -3   7   1       20.76       19.95      1.37 o 
  -2   7   1       17.30       15.24      2.04 o 
  -1   7   1       46.33       44.71      2.45 o 
   0   7   1       15.02       12.93      1.03 o 
   1   7   1       41.03       35.84      2.36 o 
   2   7   1      178.50      171.75      5.50 o 
   3   7   1        0.09        0.46      0.93 o 
   4   7   1        9.27       11.60      1.18 o 
  -5   8   1        5.07        5.34      0.57 o 
  -4   8   1        4.37        3.19      0.86 o 
  -3   8   1      104.79      102.09      3.28 o 
  -2   8   1       36.79       37.58      1.80 o 
  -1   8   1        4.92        5.99      1.26 o 
   0   8   1       94.52       95.77      2.57 o 
   1   8   1        0.59        1.02      0.65 o 
   2   8   1        2.92        3.33      0.76 o 
  -3   9   1        3.41        3.30      0.79 o 
  -2   9   1       14.89       13.90      1.34 o 
  -1   9   1        7.01        8.73      1.10 o 
   0   9   1        5.54        5.87      0.94 o 
  -1  -9   2        4.53        3.32      0.66 o 
   0  -9   2        3.30        3.80      0.65 o 
   1  -9   2       13.77       14.12      1.05 o 
   2  -9   2        5.64        5.60      1.61 o 
   3  -9   2       14.39       16.47      0.95 o 
  -3  -8   2        0.83        1.33      0.82 o 
  -2  -8   2        0.15        0.51      0.75 o 
  -1  -8   2       29.98       29.82      1.66 o 
   0  -8   2       40.61       38.83      1.95 o 
   1  -8   2        8.59        9.92      1.19 o 
   2  -8   2        7.63        7.19      0.99 o 
   3  -8   2       60.14       59.71      2.62 o 
   4  -8   2        9.73        7.78      1.21 o 
   5  -8   2       57.26       53.90      1.84 o 
  -4  -7   2        0.39        0.50      0.87 o 
  -3  -7   2        0.03        0.91      0.80 o 
  -2  -7   2       21.47       20.77      2.46 o 
  -1  -7   2        1.70        1.74      0.93 o 
   0  -7   2       10.01       10.18      1.82 o 
   1  -7   2      237.88      245.59      6.83 o 
   2  -7   2       85.05       87.70      3.37 o 
   3  -7   2       24.24       25.32      2.00 o 
   4  -7   2      109.67      109.15      3.83 o 
   5  -7   2       69.67       70.49      2.82 o 
   6  -7   2       22.37       24.45      1.49 o 
  -5  -6   2        0.45        1.87      1.03 o 
  -4  -6   2       67.12       61.83      2.78 o 
  -3  -6   2        1.86        1.45      0.89 o 
  -2  -6   2        0.03        0.12      0.74 o 
  -1  -6   2      118.73      112.79      2.43 o 
   0  -6   2       37.54       36.14      2.21 o 
   1  -6   2       20.46       23.29      2.34 o 
   2  -6   2       28.31       26.86      2.35 o 
   3  -6   2       14.14       10.74      1.50 o 
   4  -6   2        6.67        5.91      1.28 o 
   5  -6   2       36.93       36.30      2.34 o 
   6  -6   2       43.36       50.87      2.56 o 
  -6  -5   2       32.71       38.32      2.21 o 
  -5  -5   2        1.07        0.57      0.80 o 
  -4  -5   2       25.72       24.11      1.26 o 
  -3  -5   2      201.29      190.56      6.36 o 
  -2  -5   2       39.22       38.63      2.17 o 
  -1  -5   2       50.42       56.67      1.91 o 
   0  -5   2        7.73        7.27      0.88 o 
   1  -5   2       42.33       40.87      2.02 o 
   2  -5   2       43.32       42.78      2.72 o 
   3  -5   2       53.94       58.66      3.31 o 
   4  -5   2      303.77      302.29      6.32 o 
   5  -5   2      122.69      113.62      7.60 o 
   6  -5   2        2.12        2.10      0.74 o 
   7  -5   2       93.21      109.53      3.03 o 
  -6  -4   2        0.25        0.15      1.09 o 
  -5  -4   2        0.17        0.04      0.91 o 
  -4  -4   2      130.17      117.31      2.57 o 
  -3  -4   2      338.87      342.85     10.13 o 
  -2  -4   2        0.04        0.52      0.62 o 
  -1  -4   2     2421.56     2356.45     20.69 o 
   0  -4   2       26.22       24.52      0.86 o 
   1  -4   2        4.86        5.17      0.75 o 
   2  -4   2      419.73      430.62      4.44 o 
   3  -4   2       28.49       24.90      1.32 o 
   4  -4   2       29.00       25.34      1.78 o 
   5  -4   2       66.38       56.63      2.07 o 
   6  -4   2       12.38       10.94      0.87 o 
   7  -4   2       17.75       19.34      1.49 o 
  -7  -3   2        9.68        9.51      1.29 o 
  -6  -3   2       32.26       33.51      1.74 o 
  -5  -3   2      286.30      283.29      3.84 o 
  -4  -3   2       22.73       27.08      1.54 o 
  -3  -3   2       18.54       16.30      1.06 o 
  -2  -3   2        1.08        2.13      0.73 o 
  -1  -3   2       46.63       51.62      2.94 o 
   0  -3   2     1062.36     1082.96     11.62 o 
   1  -3   2      293.42      341.93      2.76 o 
   2  -3   2       11.75       14.11      0.55 o 
   3  -3   2      257.82      292.19      4.97 o 
   4  -3   2      269.25      232.95      5.09 o 
   5  -3   2      242.80      225.00      3.37 o 
   6  -3   2       10.60       10.64      0.88 o 
   7  -3   2      101.69      108.64      2.54 o 
  -7  -2   2       29.69       33.73      2.36 o 
  -6  -2   2       78.87       79.66      2.12 o 
  -5  -2   2       83.85       76.16      2.16 o 
  -4  -2   2       27.75       30.61      2.24 o 
  -3  -2   2      992.82      987.91      6.16 o 
  -2  -2   2      575.22      619.55      3.44 o 
  -1  -2   2      907.81      961.57      6.62 o 
   1  -2   2      193.56      214.03      3.28 o 
   2  -2   2      496.29      501.70      6.68 o 
   3  -2   2     1441.87     1423.14     10.62 o 
   4  -2   2        8.06        6.13      0.98 o 
   5  -2   2       58.66       53.51      1.94 o 
   6  -2   2      134.04      138.05      3.17 o 
   7  -2   2       11.01       11.34      1.46 o 
  -7  -1   2       25.34       26.89      1.41 o 
  -6  -1   2       49.21       48.23      1.43 o 
  -5  -1   2      362.65      363.52      7.64 o 
  -4  -1   2        0.29        0.87      1.00 o 
  -3  -1   2       60.74       52.22      1.31 o 
  -2  -1   2      561.27      580.16      3.00 o 
  -1  -1   2     1821.13     1607.50     27.53 o 
   0  -1   2      435.40      443.78     12.95 o 
   1  -1   2      243.18      250.59      3.95 o 
   2  -1   2     2220.05     2149.10     70.04 o 
   3  -1   2        1.86        3.27      0.51 o 
   4  -1   2      221.12      246.79      5.02 o 
   5  -1   2      497.42      451.45      5.55 o 
   6  -1   2       23.52       24.87      1.54 o 
   7  -1   2       48.94       40.53      2.34 o 
  -7   0   2      152.64      161.05      4.37 o 
  -6   0   2       63.94       62.78      1.60 o 
  -5   0   2        0.19        0.69      1.11 o 
  -4   0   2      695.95      666.12      8.57 o 
  -3   0   2      294.11      323.22      3.56 o 
  -2   0   2       33.34       35.80      0.82 o 
  -1   0   2      629.59      600.74      9.94 o 
   0   0   2        3.10        4.84      0.32 o 
   1   0   2        1.52        3.80      0.60 o 
   2   0   2       73.47      102.35      2.09 o 
   3   0   2     1444.12     1404.74      5.83 o 
   4   0   2        5.47        5.13      0.66 o 
   5   0   2      204.80      194.87      3.21 o 
   6   0   2        1.46        1.58      0.71 o 
   7   0   2       21.54       22.39      1.79 o 
  -7   1   2       49.14       49.80      2.65 o 
  -6   1   2      186.10      198.24      2.44 o 
  -5   1   2      278.93      280.39      6.52 o 
  -4   1   2      287.39      272.33      8.24 o 
  -3   1   2      344.10      384.24      9.05 o 
  -2   1   2     2185.09     1766.55      6.94 o 
  -1   1   2      332.26      359.42      7.48 o 
   0   1   2      625.21      733.86      4.51 o 
   1   1   2      225.04      283.32      3.55 o 
   2   1   2        9.69       10.41      0.57 o 
   3   1   2      283.50      297.14      6.78 o 
   4   1   2      117.28       93.16      3.14 o 
   5   1   2        0.87        0.51      0.86 o 
   6   1   2        0.93        0.67      0.87 o 
   7   1   2       13.27       11.62      1.30 o 
  -7   2   2      150.62      170.24      4.64 o 
  -6   2   2      232.67      232.63      2.66 o 
  -5   2   2       24.85       25.01      2.15 o 
  -4   2   2      753.88      745.86      9.41 o 
  -3   2   2      117.98      152.06      3.83 o 
  -2   2   2      151.18      193.38      1.91 o 
  -1   2   2     2660.65     2486.14     27.43 o 
   0   2   2        6.10        5.55      0.68 o 
   1   2   2      301.92      334.51      4.42 o 
   2   2   2        5.47        6.16      0.97 o 
   3   2   2      373.25      365.96     12.20 o 
   4   2   2       92.23       91.88      3.53 o 
   5   2   2       66.60       65.11      1.87 o 
   6   2   2      210.87      211.41      3.87 o 
   7   2   2        4.59        4.04      0.95 o 
  -7   3   2       56.25       60.62      2.01 o 
  -6   3   2       48.98       45.40      2.31 o 
  -5   3   2       43.13       40.79      1.91 o 
  -4   3   2       16.40       12.72      1.57 o 
  -3   3   2      253.82      274.29      5.67 o 
  -2   3   2        2.01        1.36      0.52 o 
  -1   3   2       82.06       72.04      1.44 o 
   0   3   2      308.05      360.32      4.78 o 
   1   3   2      237.33      251.71      4.51 o 
   2   3   2       51.32       48.98      2.33 o 
   3   3   2      181.82      205.68      5.08 o 
   4   3   2      306.12      281.83     10.67 o 
   5   3   2        7.48        6.83      0.99 o 
   6   3   2        5.85        4.54      0.79 o 
  -7   4   2       69.99       78.15      3.21 o 
  -6   4   2      156.84      159.80      8.58 o 
  -5   4   2       22.57       19.96      1.25 o 
  -4   4   2      238.99      208.67      5.71 o 
  -3   4   2     1182.71     1163.32     39.42 o 
  -2   4   2      217.28      272.35      5.65 o 
  -1   4   2      203.22      212.19      2.88 o 
   0   4   2      351.10      353.95      5.56 o 
   1   4   2      385.45      399.74      6.47 o 
   2   4   2        8.01        8.44      1.29 o 
   3   4   2       20.66       19.27      1.29 o 
   4   4   2       46.26       44.60      2.02 o 
   5   4   2        0.44        0.06      0.78 o 
   6   4   2        4.52        4.48      0.99 o 
  -7   5   2        6.45        7.50      0.98 o 
  -6   5   2        4.33        4.31      0.81 o 
  -5   5   2        2.57        2.44      0.71 o 
  -4   5   2      392.08      345.46      5.04 o 
  -3   5   2       31.09       31.24      2.19 o 
  -2   5   2       53.17       51.78      2.82 o 
  -1   5   2      331.12      333.34      4.51 o 
   0   5   2      134.85      153.82      4.21 o 
   1   5   2      176.17      183.84      4.94 o 
   2   5   2      566.14      508.78      6.11 o 
   3   5   2        3.13        2.95      0.87 o 
   4   5   2      220.22      214.76      4.63 o 
   5   5   2      138.28      146.20      3.84 o 
  -6   6   2       67.36       65.33      1.85 o 
  -5   6   2       10.26        8.88      1.35 o 
  -4   6   2       75.47       67.06      2.29 o 
  -3   6   2      208.48      193.14     12.35 o 
  -2   6   2        0.92        0.25      1.56 o 
  -1   6   2       58.88       59.16      1.73 o 
   0   6   2      271.51      288.17      4.85 o 
   1   6   2       98.05       92.54      2.85 o 
   2   6   2        6.81        6.23      0.70 o 
   3   6   2        4.83        4.68      0.86 o 
   4   6   2      220.03      221.01      3.73 o 
  -6   7   2        1.45        1.97      0.47 o 
  -5   7   2       15.83       16.08      1.44 o 
  -4   7   2        2.70        2.13      0.99 o 
  -3   7   2       41.61       39.97      2.41 o 
  -2   7   2      100.87       91.01      2.67 o 
  -1   7   2       45.89       47.44      2.07 o 
   0   7   2        6.44        7.92      0.88 o 
   1   7   2        5.38        6.67      1.38 o 
   2   7   2       20.49       17.72      1.89 o 
   3   7   2        0.76        1.11      0.96 o 
  -5   8   2        0.42        0.44      0.45 o 
  -4   8   2       26.71       27.66      1.67 o 
  -3   8   2      183.74      189.30      3.37 o 
  -2   8   2        2.59        2.17      0.71 o 
  -1   8   2        3.92        3.96      0.75 o 
   0   8   2       66.91       69.73      2.14 o 
   1   8   2       25.96       21.43      1.78 o 
   2   8   2        2.20        1.60      0.53 o 
  -2   9   2       10.40       10.08      1.12 o 
  -1   9   2        0.05        0.67      0.69 o 
   0   9   2        4.22        3.37      0.71 o 
  -1  -9   3        1.77        1.78      0.60 o 
   0  -9   3        4.97        5.23      0.73 o 
   1  -9   3        7.90        7.95      0.83 o 
   2  -9   3        1.15        1.07      0.56 o 
   3  -9   3       17.47       18.12      0.94 o 
  -3  -8   3        0.05        0.04      0.62 o 
  -2  -8   3       11.10       11.63      1.10 o 
  -1  -8   3       34.56       37.11      2.79 o 
   0  -8   3        0.93        0.89      0.93 o 
   1  -8   3        6.85        9.11      1.08 o 
   2  -8   3       52.15       53.89      2.15 o 
   3  -8   3       34.11       33.12      1.85 o 
   4  -8   3        9.42       10.53      1.24 o 
   5  -8   3        0.14        0.10      0.41 o 
  -4  -7   3        6.91        6.74      1.10 o 
  -3  -7   3       17.38       18.16      1.37 o 
  -2  -7   3       14.91       12.32      1.55 o 
  -1  -7   3        3.67        5.76      1.49 o 
   0  -7   3        3.09        3.54      0.98 o 
   1  -7   3       27.22       27.70      1.72 o 
   2  -7   3        0.01       -0.74      1.35 o 
   3  -7   3        1.02        0.06      1.10 o 
   4  -7   3      214.80      207.22      5.18 o 
   5  -7   3        0.14        0.36      0.83 o 
  -5  -6   3        1.23        1.71      0.73 o 
  -4  -6   3      108.42      103.81      4.08 o 
  -3  -6   3        4.75        4.66      0.74 o 
  -2  -6   3       53.80       48.22      1.73 o 
  -1  -6   3       54.57       49.77      2.10 o 
   0  -6   3        9.75        8.97      1.33 o 
   1  -6   3       21.19       20.43      1.33 o 
   2  -6   3      145.70      151.26      5.30 o 
   3  -6   3       32.45       33.65      2.34 o 
   4  -6   3        4.87        5.32      1.16 o 
   5  -6   3      113.62      104.04      3.74 o 
   6  -6   3        4.14        5.05      0.90 o 
  -6  -5   3       63.44       73.62      2.95 o 
  -5  -5   3       11.44       12.59      1.15 o 
  -4  -5   3       25.29       23.24      1.26 o 
  -3  -5   3      297.99      279.29      4.81 o 
  -2  -5   3       48.45       46.53      2.17 o 
  -1  -5   3       48.11       50.81      1.84 o 
   0  -5   3     1832.72     1772.58      9.62 o 
   1  -5   3        2.41        3.21      0.84 o 
   2  -5   3       20.25       26.94      2.29 o 
   3  -5   3        2.52        2.70      1.28 o 
   4  -5   3       96.86       91.18      4.72 o 
   5  -5   3       97.04       89.09      3.62 o 
   6  -5   3        2.23        2.13      0.71 o 
  -6  -4   3       19.23       19.93      1.31 o 
  -5  -4   3       36.61       36.61      2.06 o 
  -4  -4   3       33.37       32.07      1.40 o 
  -3  -4   3      250.25      262.42      4.10 o 
  -2  -4   3        8.04        9.13      1.20 o 
  -1  -4   3     3954.39     3561.56     17.63 o 
   0  -4   3     1203.72     1241.49      9.99 o 
   1  -4   3        0.06        0.41      0.61 o 
   2  -4   3     1135.46     1092.29      7.18 o 
   3  -4   3       74.60       73.72      3.71 o 
   4  -4   3       27.36       30.55      2.06 o 
   5  -4   3      500.90      483.32      7.18 o 
   6  -4   3        0.21        0.28      0.65 o 
   7  -4   3       10.97       14.16      1.36 o 
  -7  -3   3        7.89        8.34      1.27 o 
  -6  -3   3      144.98      144.74      2.72 o 
  -5  -3   3      118.91      112.54      2.46 o 
  -4  -3   3        1.29        0.63      1.15 o 
  -3  -3   3        8.57        7.14      1.34 o 
  -2  -3   3      218.94      216.65      2.75 o 
  -1  -3   3      537.26      630.98     11.38 o 
   0  -3   3       18.36       14.23      0.72 o 
   1  -3   3      234.09      281.81      5.29 o 
   2  -3   3      519.92      528.66      6.34 o 
   3  -3   3      229.44      258.19      7.31 o 
   4  -3   3       77.17       72.37      2.98 o 
   5  -3   3        2.90        2.24      0.76 o 
   6  -3   3       29.60       24.75      1.31 o 
   7  -3   3       75.05       85.40      2.18 o 
  -7  -2   3       26.24       32.42      2.30 o 
  -6  -2   3       16.46       16.90      0.95 o 
  -5  -2   3      113.06      105.36      2.11 o 
  -4  -2   3      118.75      118.08      4.10 o 
  -3  -2   3      228.79      241.20      2.47 o 
  -2  -2   3        1.15        0.67      0.31 o 
  -1  -2   3      313.09      346.42      2.87 o 
   0  -2   3       28.97       42.99      1.01 o 
   1  -2   3        9.10       14.42      0.55 o 
   2  -2   3      478.92      476.43     15.31 o 
   3  -2   3     1221.09     1190.52     10.43 o 
   4  -2   3       60.10       67.94      2.90 o 
   5  -2   3        5.86        6.53      0.96 o 
   6  -2   3       35.22       35.71      3.90 o 
   7  -2   3       15.89       15.55      1.55 o 
  -7  -1   3        2.86        3.69      1.10 o 
  -6  -1   3        1.75        3.31      0.71 o 
  -5  -1   3      806.19      757.18     11.16 o 
  -4  -1   3      122.16      135.77      4.17 o 
  -3  -1   3       85.19       95.23      3.86 o 
  -2  -1   3      805.43      817.87     18.48 o 
  -1  -1   3     1394.92     1385.13      7.30 o 
   0  -1   3       69.62       92.45      1.28 o 
   1  -1   3      717.68      727.24      3.18 o 
   2  -1   3        5.99        5.72      0.61 o 
   3  -1   3        0.76        0.74      0.66 o 
   4  -1   3      169.68      169.60      4.48 o 
   5  -1   3       29.11       33.95      2.60 o 
   6  -1   3       34.45       25.75      1.58 o 
   7  -1   3        4.11        2.09      0.86 o 
  -7   0   3      163.21      172.03      4.69 o 
  -6   0   3      119.07      122.69      1.99 o 
  -5   0   3        4.52        5.24      1.34 o 
  -4   0   3      122.08      112.86      3.70 o 
  -3   0   3        0.22        0.40      0.64 o 
  -2   0   3        0.73        0.54      0.35 o 
  -1   0   3     1150.74     1117.22     13.45 o 
   0   0   3      558.96      597.47     11.55 o 
   1   0   3       67.20       76.72      2.08 o 
   2   0   3      427.92      501.88      4.25 o 
   3   0   3      260.69      232.11      5.57 o 
   4   0   3        3.09        3.80      1.03 o 
   5   0   3        1.34        0.79      0.93 o 
   6   0   3      257.25      246.69      3.62 o 
   7   0   3       21.38       21.35      1.67 o 
  -7   1   3       35.14       36.07      2.13 o 
  -6   1   3       80.94       78.14      1.88 o 
  -5   1   3       31.80       31.84      2.48 o 
  -4   1   3      270.65      273.58      5.72 o 
  -3   1   3      606.76      641.24      7.32 o 
  -2   1   3     1166.80     1130.22     12.68 o 
  -1   1   3      564.23      584.69      4.56 o 
   0   1   3      847.84      956.82      6.24 o 
   1   1   3      633.45      677.21      6.21 o 
   2   1   3      915.47     1081.94      9.20 o 
   3   1   3        1.73        3.99      2.15 o 
   4   1   3      787.33      751.22     41.63 o 
   5   1   3        1.44        1.07      0.90 o 
   6   1   3       11.03        9.41      1.39 o 
   7   1   3       46.25       44.02      2.08 o 
  -7   2   3      102.09      118.07      3.98 o 
  -6   2   3      365.46      366.67      4.55 o 
  -5   2   3      123.71      105.04      4.20 o 
  -4   2   3      736.80      662.40      9.18 o 
  -3   2   3     1268.58     1225.34     11.17 o 
  -2   2   3      252.60      324.65      4.40 o 
  -1   2   3      991.58     1095.47      9.78 o 
   0   2   3      129.30      145.95      4.13 o 
   1   2   3       30.51       35.14      1.74 o 
   2   2   3      592.38      677.37      8.01 o 
   3   2   3      459.42      475.88     19.96 o 
   4   2   3        2.56        2.92      1.45 o 
   5   2   3       48.89       48.13      1.44 o 
   6   2   3       79.97       78.97      3.29 o 
  -7   3   3       37.74       39.77      2.22 o 
  -6   3   3       99.27       88.72      2.42 o 
  -5   3   3      240.17      226.18      4.65 o 
  -4   3   3      336.82      324.34      6.82 o 
  -3   3   3        5.79        3.94      1.08 o 
  -2   3   3      149.80      159.68      2.54 o 
  -1   3   3      583.01      607.02      4.42 o 
   0   3   3      189.55      214.63      5.97 o 
   1   3   3     1504.27     1661.25     12.55 o 
   2   3   3      400.02      437.76      7.23 o 
   3   3   3      186.79      203.80      5.34 o 
   4   3   3      485.82      458.98     28.15 o 
   5   3   3       38.02       37.50      1.47 o 
   6   3   3        0.50        0.68      1.06 o 
  -7   4   3        1.44        1.06      0.64 o 
  -6   4   3       65.98       68.54      2.28 o 
  -5   4   3        2.65        2.63      0.69 o 
  -4   4   3      180.48      168.48      5.21 o 
  -3   4   3      274.19      255.90      6.15 o 
  -2   4   3       24.31       31.19      2.58 o 
  -1   4   3     1153.67     1230.86      7.72 o 
   0   4   3        1.16        1.69      0.62 o 
   1   4   3      203.79      241.38      5.37 o 
   2   4   3       89.45       89.44      3.59 o 
   3   4   3       81.37       73.39      3.38 o 
   4   4   3       67.06       59.89      2.27 o 
   5   4   3       31.24       27.41      1.87 o 
  -7   5   3        0.11        1.14      0.72 o 
  -6   5   3        5.14        6.54      0.80 o 
  -5   5   3       43.83       41.89      1.46 o 
  -4   5   3      180.80      161.62      3.57 o 
  -3   5   3       94.86       94.07      4.03 o 
  -2   5   3        5.41        7.51      1.19 o 
  -1   5   3       72.80       71.76      3.02 o 
   0   5   3        3.52        3.03      0.76 o 
   1   5   3       52.99       56.97      2.14 o 
   2   5   3      270.96      234.33      4.20 o 
   3   5   3       47.94       46.23      1.79 o 
   4   5   3       22.47       21.23      1.38 o 
   5   5   3       86.47       86.69      3.13 o 
  -6   6   3        8.31        9.73      0.81 o 
  -5   6   3        1.69        1.50      0.70 o 
  -4   6   3        0.78        2.38      0.86 o 
  -3   6   3      191.61      180.20      4.16 o 
  -2   6   3       57.60       53.37      2.92 o 
  -1   6   3        5.54        3.98      0.88 o 
   0   6   3      210.49      213.50      4.18 o 
   1   6   3        6.18        5.74      0.92 o 
   2   6   3       31.55       26.67      1.24 o 
   3   6   3      106.99      101.17      2.67 o 
   4   6   3       23.02       22.19      1.80 o 
  -5   7   3      100.77      102.02      3.14 o 
  -4   7   3       15.04       15.05      1.05 o 
  -3   7   3        1.07        1.40      1.01 o 
  -2   7   3      111.81      115.75      3.56 o 
  -1   7   3       45.09       48.04      4.35 o 
   0   7   3        1.57        0.92      0.78 o 
   1   7   3       12.44       13.59      1.62 o 
   2   7   3        3.48        3.70      1.05 o 
   3   7   3       12.65        9.95      1.08 o 
  -4   8   3        3.12        2.44      0.69 o 
  -3   8   3        0.85        0.90      0.47 o 
  -2   8   3       16.07       14.82      0.81 o 
  -1   8   3       23.40       25.74      1.32 o 
   0   8   3       92.84       96.20      2.33 o 
   1   8   3       11.47       12.69      0.87 o 
   2   8   3        2.16        2.62      0.61 o 
  -1  -9   4        0.99        2.09      0.55 o 
   0  -9   4        0.21        0.29      0.59 o 
   1  -9   4       33.74       34.11      1.39 o 
   2  -9   4       23.34       24.09      1.74 o 
   3  -9   4        7.77        9.49      1.07 o 
  -3  -8   4        0.86        1.26      0.81 o 
  -2  -8   4        4.72        4.84      0.74 o 
  -1  -8   4       11.29       14.82      1.20 o 
   0  -8   4        0.51        0.41      0.80 o 
   1  -8   4       42.87       48.74      2.72 o 
   2  -8   4        1.55        1.43      0.76 o 
   3  -8   4       23.08       23.99      1.34 o 
   4  -8   4       20.76       23.41      1.69 o 
  -4  -7   4       13.44       14.73      1.04 o 
  -3  -7   4       90.50       91.99      2.70 o 
  -2  -7   4        9.13        8.90      1.32 o 
  -1  -7   4      136.23      132.42      3.42 o 
   0  -7   4       51.61       56.89      2.31 o 
   1  -7   4        0.28        0.50      1.05 o 
   2  -7   4        2.20        1.71      1.34 o 
   3  -7   4        0.05        0.53      1.11 o 
   4  -7   4       98.09      101.58      3.68 o 
   5  -7   4        3.45        3.45      0.84 o 
  -5  -6   4        6.76        6.93      0.82 o 
  -4  -6   4       47.71       41.80      2.38 o 
  -3  -6   4       62.17       60.96      1.94 o 
  -2  -6   4        7.25        6.64      0.86 o 
  -1  -6   4     1165.52     1084.03      7.48 o 
   0  -6   4       14.96       14.88      1.72 o 
   1  -6   4        1.09        0.78      0.82 o 
   2  -6   4      176.80      173.53      3.54 o 
   3  -6   4        0.58        0.25      0.96 o 
   4  -6   4       25.38       26.62      1.52 o 
   5  -6   4       49.20       48.30      2.55 o 
   6  -6   4        0.25        0.16      0.53 o 
  -6  -5   4       30.04       31.54      1.31 o 
  -5  -5   4       37.96       37.44      1.80 o 
  -4  -5   4        4.01        4.58      0.76 o 
  -3  -5   4       51.15       48.02      1.71 o 
  -2  -5   4       46.26       43.60      1.87 o 
  -1  -5   4        6.92        8.11      0.93 o 
   0  -5   4      446.84      452.35      5.01 o 
   1  -5   4        1.51        2.20      0.82 o 
   2  -5   4        0.82        1.80      0.67 o 
   3  -5   4      213.31      195.88      5.60 o 
   4  -5   4       77.40       74.01      2.44 o 
   5  -5   4       39.41       37.93      2.55 o 
   6  -5   4        3.62        3.69      0.67 o 
  -6  -4   4        6.50        6.19      0.89 o 
  -5  -4   4      146.02      137.36      5.36 o 
  -4  -4   4        8.03        7.75      0.84 o 
  -3  -4   4      118.81      119.30      3.79 o 
  -2  -4   4      201.54      215.30      4.78 o 
  -1  -4   4      406.06      443.18      4.63 o 
   0  -4   4     1856.88     1882.65     41.82 o 
   1  -4   4       44.89       49.86      2.18 o 
   2  -4   4      509.16      490.40      3.91 o 
   3  -4   4      397.82      381.04      6.31 o 
   4  -4   4       19.80       17.72      1.55 o 
   5  -4   4       37.44       40.08      1.86 o 
   6  -4   4        8.14        8.30      1.98 o 
   7  -4   4        0.17        0.51      0.73 o 
  -7  -3   4        0.02        0.35      0.85 o 
  -6  -3   4       77.16       73.23      1.95 o 
  -5  -3   4      136.23      140.02      3.20 o 
  -4  -3   4       65.28       61.81      3.16 o 
  -3  -3   4      140.33      138.36      2.19 o 
  -2  -3   4      801.25      819.86      7.24 o 
  -1  -3   4      141.05      169.58      2.61 o 
   0  -3   4      249.89      242.48      6.99 o 
   1  -3   4      114.73      115.29      1.35 o 
   2  -3   4      318.03      352.88      4.03 o 
   3  -3   4       33.23       20.43      1.59 o 
   4  -3   4      181.99      172.08      4.71 o 
   5  -3   4      132.93      134.48      3.16 o 
   6  -3   4       33.89       30.90      1.58 o 
   7  -3   4       30.39       28.62      1.22 o 
  -7  -2   4      136.72      153.80      4.51 o 
  -6  -2   4       19.22       18.84      1.12 o 
  -5  -2   4       21.07       20.58      0.97 o 
  -4  -2   4      213.49      209.87      5.39 o 
  -3  -2   4      253.78      280.37      4.99 o 
  -2  -2   4      435.18      446.04      3.88 o 
  -1  -2   4        0.12        1.60      0.63 o 
   0  -2   4      364.81      376.36      2.46 o 
   1  -2   4       14.67       18.48      0.52 o 
   2  -2   4        4.70       10.12      1.12 o 
   3  -2   4      527.15      545.83      7.56 o 
   4  -2   4      134.46      121.49      4.04 o 
   5  -2   4      300.87      283.95      6.11 o 
   6  -2   4        1.13        1.28      0.77 o 
   7  -2   4       29.69       29.74      1.81 o 
  -7  -1   4        4.99        6.39      1.24 o 
  -6  -1   4      267.66      267.28      4.21 o 
  -5  -1   4       30.39       27.45      1.00 o 
  -4  -1   4       50.30       44.78      2.52 o 
  -3  -1   4       46.01       57.34      1.52 o 
  -2  -1   4     1164.16     1104.21      5.57 o 
  -1  -1   4      133.08      160.98      2.04 o 
   0  -1   4      358.69      382.18      2.98 o 
   1  -1   4      611.46      667.15      5.00 o 
   2  -1   4       21.34       23.01      1.58 o 
   3  -1   4     1077.72     1107.31     10.94 o 
   4  -1   4      158.95      150.66      4.53 o 
   5  -1   4        1.01        0.67      0.96 o 
   6  -1   4       69.01       61.82      2.30 o 
   7  -1   4        4.69        3.73      0.95 o 
  -7   0   4      274.76      294.84      6.08 o 
  -6   0   4      138.23      140.45      2.38 o 
  -5   0   4       82.50       75.75      3.64 o 
  -4   0   4     1653.91     1440.00     13.12 o 
  -3   0   4       11.26        8.37      0.67 o 
  -2   0   4        3.18        5.36      0.41 o 
  -1   0   4     2749.04     2432.34     44.02 o 
   0   0   4        1.68        1.66      0.53 o 
   1   0   4        3.47        4.37      0.53 o 
   2   0   4       27.56       21.96      1.52 o 
   3   0   4      144.22      142.47      2.84 o 
   4   0   4        3.83        4.79      1.21 o 
   5   0   4       41.08       37.71      1.78 o 
   6   0   4      178.02      167.86      5.16 o 
   7   0   4        0.03        1.59      0.81 o 
  -7   1   4        0.03        0.57      0.64 o 
  -6   1   4       17.80       16.67      1.29 o 
  -5   1   4       56.22       66.79      3.40 o 
  -4   1   4       15.35       14.19      1.57 o 
  -3   1   4      139.05      159.98      5.13 o 
  -2   1   4      261.22      258.56      5.32 o 
  -1   1   4      340.99      427.23      3.68 o 
   0   1   4      866.70     1020.09     21.39 o 
   1   1   4     2178.99     2309.90      8.65 o 
   2   1   4       16.12       20.31      1.02 o 
   3   1   4      514.25      536.22     20.76 o 
   4   1   4      639.33      569.82     28.19 o 
   5   1   4        0.16       -0.43      0.93 o 
   6   1   4        1.71        1.76      1.08 o 
   7   1   4      122.40      132.00      3.19 o 
  -7   2   4       75.86       79.72      3.36 o 
  -6   2   4       75.39       74.67      2.09 o 
  -5   2   4        7.70        8.08      0.86 o 
  -4   2   4      473.11      393.15      7.23 o 
  -3   2   4      892.30      938.93      9.99 o 
  -2   2   4      717.59      880.75     20.66 o 
  -1   2   4      540.81      589.50     18.27 o 
   0   2   4      143.90      134.50      2.19 o 
   1   2   4      226.26      244.97      3.23 o 
   2   2   4        4.00        7.81      3.65 o 
   3   2   4        0.07        0.40      0.85 o 
   4   2   4       20.83       19.75      1.53 o 
   5   2   4        1.63        1.76      0.91 o 
   6   2   4       46.84       46.05      2.51 o 
  -7   3   4        3.71        3.76      0.98 o 
  -6   3   4       44.17       41.53      1.55 o 
  -5   3   4       11.07        9.18      0.83 o 
  -4   3   4      205.77      198.52      5.44 o 
  -3   3   4       17.11       15.02      1.60 o 
  -2   3   4       64.24       83.88      1.61 o 
  -1   3   4      297.94      311.94      5.21 o 
   0   3   4      524.62      611.03     10.82 o 
   1   3   4      298.64      320.36      4.41 o 
   2   3   4      661.18      734.21     21.13 o 
   3   3   4       53.23       53.96      2.08 o 
   4   3   4      330.81      343.47      8.05 o 
   5   3   4      198.41      203.10     12.19 o 
   6   3   4        6.03        5.33      0.72 o 
  -7   4   4        8.00        7.09      1.05 o 
  -6   4   4       85.67       83.32      5.89 o 
  -5   4   4       66.11       60.44      2.75 o 
  -4   4   4      288.70      255.34      4.55 o 
  -3   4   4      499.63      532.86      8.79 o 
  -2   4   4       11.39       15.71      1.44 o 
  -1   4   4      113.96      124.85      3.71 o 
   0   4   4      667.69      738.14     13.36 o 
   1   4   4       89.09       99.70      5.41 o 
   2   4   4      229.26      239.22      4.23 o 
   3   4   4       66.60       66.40      3.11 o 
   4   4   4      525.41      471.19      8.98 o 
   5   4   4       23.91       24.03      1.93 o 
  -6   5   4        7.50        8.37      0.83 o 
  -5   5   4       22.12       21.31      1.29 o 
  -4   5   4        0.67        0.80      0.83 o 
  -3   5   4        0.88        2.02      0.77 o 
  -2   5   4      151.01      142.48      4.09 o 
  -1   5   4       82.28       82.70      3.40 o 
   0   5   4       35.61       31.83      2.34 o 
   1   5   4        0.83        0.99      1.09 o 
   2   5   4       28.08       24.80      1.51 o 
   3   5   4       71.75       62.72      3.26 o 
   4   5   4        2.93        3.27      1.17 o 
   5   5   4       38.45       36.45      1.93 o 
  -6   6   4       30.80       28.94      1.06 o 
  -5   6   4        0.20        1.13      0.59 o 
  -4   6   4      131.44      133.55      4.36 o 
  -3   6   4      417.66      390.26      5.51 o 
  -2   6   4       78.29       79.01      2.57 o 
  -1   6   4        8.22       10.29      1.34 o 
   0   6   4      260.27      248.78      4.39 o 
   1   6   4       53.95       53.63      3.04 o 
   2   6   4        0.10        0.51      1.16 o 
   3   6   4       86.55       84.77      3.31 o 
   4   6   4        6.12        4.54      0.91 o 
  -5   7   4       93.75       98.92      3.19 o 
  -4   7   4       18.43       18.86      1.10 o 
  -3   7   4       58.93       54.30      2.68 o 
  -2   7   4      114.84      111.91      3.55 o 
  -1   7   4        9.50        8.18      1.14 o 
   0   7   4        4.60        4.38      0.85 o 
   1   7   4      125.76      120.52      4.03 o 
   2   7   4       28.10       28.04      1.89 o 
   3   7   4       14.71       16.46      1.21 o 
  -4   8   4        5.95        5.80      0.59 o 
  -3   8   4        0.09        0.01      0.45 o 
  -2   8   4       69.17       69.47      2.56 o 
  -1   8   4        3.33        3.54      0.65 o 
   0   8   4       41.48       44.48      2.08 o 
   1   8   4        5.85        6.32      0.87 o 
  -1  -9   5       32.25       35.18      1.84 o 
   0  -9   5        0.14        0.43      0.75 o 
   1  -9   5        0.96        1.18      0.82 o 
   2  -9   5        2.24        4.79      0.91 o 
   3  -9   5        1.81        2.91      0.68 o 
  -3  -8   5        0.13        0.39      0.59 o 
  -2  -8   5       85.97       80.07      2.22 o 
  -1  -8   5       38.29       40.54      1.75 o 
   0  -8   5        7.93        5.67      0.79 o 
   1  -8   5       14.28       13.30      1.72 o 
   2  -8   5       15.67       14.93      1.62 o 
   3  -8   5        5.21        5.71      1.06 o 
   4  -8   5        9.93       12.84      1.13 o 
  -4  -7   5        8.35        7.45      0.77 o 
  -3  -7   5       31.18       34.71      1.66 o 
  -2  -7   5        9.35        9.76      1.09 o 
  -1  -7   5        0.46        0.84      0.92 o 
   0  -7   5      398.32      410.38      8.34 o 
   1  -7   5        0.42        0.57      1.23 o 
   2  -7   5       43.33       44.03      2.09 o 
   3  -7   5        0.84        1.20      0.83 o 
   4  -7   5       12.56       13.39      1.44 o 
   5  -7   5        3.98        2.98      0.89 o 
  -5  -6   5       39.32       42.25      2.47 o 
  -4  -6   5       18.84       17.97      1.30 o 
  -3  -6   5       50.02       46.12      1.89 o 
  -2  -6   5       52.15       51.68      2.18 o 
  -1  -6   5      590.35      571.28      7.07 o 
   0  -6   5      206.03      197.49      7.34 o 
   1  -6   5        0.55        0.86      0.67 o 
   2  -6   5      466.14      456.75      4.63 o 
   3  -6   5       44.47       44.23      1.99 o 
   4  -6   5       14.99       13.52      1.24 o 
   5  -6   5      162.56      170.61      4.69 o 
   6  -6   5        0.21        0.01      0.58 o 
  -6  -5   5       70.07       67.90      1.99 o 
  -5  -5   5        2.22        2.74      0.80 o 
  -4  -5   5        0.26        0.27      0.74 o 
  -3  -5   5       59.26       56.27      1.81 o 
  -2  -5   5       61.87       56.62      2.89 o 
  -1  -5   5       21.10       22.81      1.94 o 
   0  -5   5       35.31       32.02      2.12 o 
   1  -5   5        1.98        2.51      0.71 o 
   2  -5   5       69.92       84.65      8.67 o 
   3  -5   5      209.91      202.94      5.09 o 
   4  -5   5       56.84       52.52      2.15 o 
   5  -5   5       18.25       16.93      1.76 o 
   6  -5   5        3.98        2.91      0.65 o 
  -6  -4   5       11.52       12.18      1.07 o 
  -5  -4   5       97.15       95.76      3.17 o 
  -4  -4   5       20.38       18.53      1.34 o 
  -3  -4   5       44.54       40.35      2.37 o 
  -2  -4   5      182.27      182.68      3.24 o 
  -1  -4   5      117.42      126.72      4.26 o 
   0  -4   5        1.45        2.26      0.57 o 
   1  -4   5       57.89       56.95      2.05 o 
   2  -4   5      163.88      167.34      5.03 o 
   3  -4   5      133.70      126.31      8.19 o 
   4  -4   5       19.89       21.76      2.23 o 
   5  -4   5       10.60        8.25      1.41 o 
   6  -4   5        2.90        2.49      0.74 o 
   7  -4   5        2.87        2.86      0.67 o 
  -7  -3   5       21.46       21.87      1.54 o 
  -6  -3   5       30.80       32.86      1.33 o 
  -5  -3   5      245.65      247.56      4.77 o 
  -4  -3   5      111.72      106.96      4.04 o 
  -3  -3   5      156.55      160.59      4.51 o 
  -2  -3   5      176.25      175.49      2.34 o 
  -1  -3   5       54.10       64.10      1.69 o 
   0  -3   5       37.02       32.57      1.16 o 
   1  -3   5      262.66      287.55      4.29 o 
   2  -3   5       48.50       53.34      2.50 o 
   3  -3   5      272.68      238.58      5.22 o 
   4  -3   5       80.56       69.16      1.92 o 
   5  -3   5        2.24        2.35      1.50 o 
   6  -3   5       76.29       71.83      2.25 o 
  -7  -2   5      121.73      137.88      2.78 o 
  -6  -2   5       78.16       82.26      2.13 o 
  -5  -2   5       68.59       62.10      1.63 o 
  -4  -2   5      131.86      127.91      4.24 o 
  -3  -2   5        0.10        0.43      0.52 o 
  -2  -2   5      280.68      276.55      3.05 o 
  -1  -2   5      420.63      441.05      3.82 o 
   0  -2   5      103.47      106.18      1.43 o 
   1  -2   5      151.70      160.63      2.16 o 
   2  -2   5      242.12      248.46      4.84 o 
   3  -2   5      112.25       96.58      3.48 o 
   4  -2   5      122.29      102.99      3.89 o 
   5  -2   5        5.92        4.36      0.96 o 
   6  -2   5      178.77      174.02      3.60 o 
   7  -2   5        6.83        6.94      0.94 o 
  -7  -1   5        1.32        1.56      0.80 o 
  -6  -1   5       17.28       18.30      1.31 o 
  -5  -1   5        7.50        6.39      0.61 o 
  -4  -1   5       20.37       24.17      2.00 o 
  -3  -1   5      264.67      297.78      5.14 o 
  -2  -1   5      200.23      202.54      5.79 o 
  -1  -1   5      199.08      193.25      8.53 o 
   0  -1   5        2.20        1.40      0.53 o 
   1  -1   5      196.23      200.26      2.64 o 
   2  -1   5     1038.13     1142.84     10.77 o 
   3  -1   5      145.20      137.01      4.20 o 
   4  -1   5      323.67      323.40      6.92 o 
   5  -1   5        8.56        6.28      1.01 o 
   6  -1   5       73.14       76.73      1.98 o 
   7  -1   5       45.76       44.59      1.95 o 
  -7   0   5       81.61       90.11      3.35 o 
  -6   0   5       84.20       82.80      1.89 o 
  -5   0   5      138.36      131.32      3.52 o 
  -4   0   5      721.82      638.52      8.85 o 
  -3   0   5      833.84      867.31      9.16 o 
  -2   0   5     1153.36     1216.32     17.82 o 
  -1   0   5     1601.63     1607.99     10.02 o 
   0   0   5      844.30      916.53      7.29 o 
   1   0   5        1.13        0.85      0.55 o 
   2   0   5     1328.26     1367.69     23.12 o 
   3   0   5       91.17       92.94      3.64 o 
   4   0   5       24.81       23.88      2.18 o 
   5   0   5       26.73       24.06      1.32 o 
   6   0   5       76.22       73.79      2.34 o 
   7   0   5        2.00        2.20      0.69 o 
  -7   1   5       11.81       12.73      1.01 o 
  -6   1   5      244.74      239.35      4.26 o 
  -5   1   5      173.34      154.04      3.47 o 
  -4   1   5      189.50      196.35      4.99 o 
  -3   1   5       28.99       18.62      0.98 o 
  -2   1   5       75.58       80.09      8.65 o 
  -1   1   5      105.61      117.09      1.90 o 
   0   1   5      268.88      311.95      3.31 o 
   1   1   5     3050.57     3154.27     19.45 o 
   2   1   5       81.26       91.25      4.68 o 
   3   1   5      139.23      145.78      3.26 o 
   4   1   5      944.75      884.87      8.79 o 
   5   1   5       25.18       25.43      1.69 o 
   6   1   5       46.57       44.95      2.57 o 
  -7   2   5        3.84        4.22      1.06 o 
  -6   2   5       17.15       17.05      1.24 o 
  -5   2   5        1.10        0.50      0.72 o 
  -4   2   5      486.91      467.82      7.92 o 
  -3   2   5      210.58      224.16      4.95 o 
  -2   2   5       36.66       38.17      1.93 o 
  -1   2   5     1744.62     1910.29     12.42 o 
   0   2   5        4.18        7.77      0.73 o 
   1   2   5       27.46       37.95      2.77 o 
   2   2   5      588.02      620.38      6.16 o 
   3   2   5      368.48      352.35     28.05 o 
   4   2   5      132.45      119.11      5.37 o 
   5   2   5       68.61       61.60      2.42 o 
   6   2   5       59.44       56.53      2.56 o 
  -7   3   5        0.72        1.18      0.87 o 
  -6   3   5       44.41       41.88      1.82 o 
  -5   3   5       38.13       36.56      1.80 o 
  -4   3   5      182.35      183.52      5.22 o 
  -3   3   5      761.95      805.55     10.12 o 
  -2   3   5        1.89        3.99      0.66 o 
  -1   3   5       34.91       35.83      1.98 o 
   0   3   5        4.63        3.80      0.75 o 
   1   3   5       74.29       94.86      2.71 o 
   2   3   5       88.28       98.11      2.68 o 
   3   3   5      261.75      236.55      5.92 o 
   4   3   5       52.95       46.10      3.17 o 
   5   3   5       55.81       59.44      2.22 o 
  -7   4   5        7.02        6.33      0.91 o 
  -6   4   5        6.03        6.41      0.77 o 
  -5   4   5       18.70       17.73      1.29 o 
  -4   4   5       32.42       25.97      1.54 o 
  -3   4   5       53.44       51.18      2.83 o 
  -2   4   5        0.45        1.23      0.92 o 
  -1   4   5      294.46      282.84      5.78 o 
   0   4   5      319.39      341.71      4.72 o 
   1   4   5        0.25        0.29      0.85 o 
   2   4   5      237.42      236.71      5.59 o 
   3   4   5      112.76      114.10      4.81 o 
   4   4   5        1.61        0.98      0.93 o 
   5   4   5        3.31        4.52      1.07 o 
  -6   5   5        6.81        8.56      1.15 o 
  -5   5   5      367.80      350.99      6.99 o 
  -4   5   5        2.32        1.60      1.06 o 
  -3   5   5       54.66       52.80      2.08 o 
  -2   5   5      236.85      243.34      6.01 o 
  -1   5   5       69.10       63.64      2.16 o 
   0   5   5       61.28       66.46      2.26 o 
   1   5   5       42.57       40.81      2.66 o 
   2   5   5        2.68        1.94      1.00 o 
   3   5   5       10.14        9.31      1.56 o 
   4   5   5       18.42       17.45      1.62 o 
  -6   6   5        1.77        0.95      0.54 o 
  -5   6   5        0.15        0.53      0.59 o 
  -4   6   5        9.97        9.81      1.41 o 
  -3   6   5        9.30        7.86      0.99 o 
  -2   6   5        6.86        4.39      1.10 o 
  -1   6   5       30.96       30.15      1.63 o 
   0   6   5      244.76      235.58      7.13 o 
   1   6   5        1.13       -0.06      1.09 o 
   2   6   5        2.77        2.89      1.12 o 
   3   6   5       69.85       68.55      2.78 o 
  -5   7   5       37.37       39.16      1.18 o 
  -4   7   5       77.64       80.02      1.99 o 
  -3   7   5       24.71       23.99      1.70 o 
  -2   7   5      220.57      228.37      5.41 o 
  -1   7   5       61.29       53.01      2.73 o 
   0   7   5        5.29        3.03      1.02 o 
   1   7   5      140.89      152.95      4.21 o 
   2   7   5        2.49        1.61      0.76 o 
  -3   8   5        1.50        1.21      0.46 o 
  -2   8   5       14.41       13.80      1.55 o 
  -1   8   5       22.37       21.84      1.44 o 
   0   8   5       23.48       25.68      1.45 o 
   1   8   5       40.92       44.78      1.61 o 
  -1  -9   6       85.72       91.82      2.71 o 
   0  -9   6       17.55       19.35      1.43 o 
   1  -9   6        1.98        1.20      0.71 o 
   2  -9   6        9.99       10.94      1.01 o 
  -3  -8   6        7.67        5.95      0.94 o 
  -2  -8   6        0.57        0.16      0.99 o 
  -1  -8   6      260.85      251.98      5.88 o 
   0  -8   6        4.37        2.95      1.06 o 
   1  -8   6        4.75        4.86      1.15 o 
   2  -8   6       55.13       58.68      2.73 o 
   3  -8   6        1.20        0.99      0.86 o 
   4  -8   6       23.88       29.07      1.64 o 
  -4  -7   6        0.22       -0.15      0.85 o 
  -3  -7   6       36.49       41.32      2.58 o 
  -2  -7   6       21.46       16.96      1.84 o 
  -1  -7   6        0.98        2.86      1.10 o 
   0  -7   6       96.39      101.12      4.09 o 
   1  -7   6       16.29       19.88      1.89 o 
   2  -7   6        2.19        2.17      0.84 o 
   3  -7   6       78.73       78.78      4.51 o 
   4  -7   6        4.20        3.13      1.02 o 
   5  -7   6        2.41        2.57      0.57 o 
  -5  -6   6       57.61       61.90      2.66 o 
  -4  -6   6        0.36        0.11      0.71 o 
  -3  -6   6        1.33        1.07      1.17 o 
  -2  -6   6       24.24       22.61      3.35 o 
  -1  -6   6       61.98       57.55      3.04 o 
   0  -6   6       37.41       30.38      2.24 o 
   1  -6   6        0.79        1.02      0.85 o 
   2  -6   6      188.27      181.38      3.04 o 
   3  -6   6       28.61       26.10      2.40 o 
   4  -6   6        6.44        8.10      1.46 o 
   5  -6   6        4.14        5.19      1.11 o 
  -6  -5   6       18.71       14.76      1.29 o 
  -5  -5   6       25.76       28.47      1.46 o 
  -4  -5   6       33.42       30.65      1.79 o 
  -3  -5   6       86.56       80.82      3.68 o 
  -2  -5   6      152.80      151.82      3.34 o 
  -1  -5   6        7.84       11.19      1.56 o 
   0  -5   6      136.08      131.57      4.27 o 
   1  -5   6       32.26       30.04      2.15 o 
   2  -5   6        3.92        3.86      0.98 o 
   3  -5   6       57.88       53.19      2.06 o 
   4  -5   6       47.66       41.04      2.88 o 
   5  -5   6        2.71        1.99      1.06 o 
   6  -5   6       14.42       12.88      1.29 o 
  -6  -4   6        1.71        1.75      0.68 o 
  -5  -4   6       33.91       32.57      1.65 o 
  -4  -4   6       33.56       32.17      2.49 o 
  -3  -4   6       51.29       44.56      2.59 o 
  -2  -4   6      372.93      391.48     11.43 o 
  -1  -4   6       17.31       16.11      1.12 o 
   0  -4   6       70.10       74.94      2.02 o 
   1  -4   6        6.44        6.25      1.12 o 
   2  -4   6        0.22       -0.67      0.81 o 
   3  -4   6       50.62       49.15      4.04 o 
   4  -4   6      191.39      188.67      4.05 o 
   5  -4   6      184.50      179.75      5.25 o 
   6  -4   6        2.76        3.06      1.01 o 
  -6  -3   6       96.77      102.55      3.38 o 
  -5  -3   6        7.25        7.60      0.93 o 
  -4  -3   6        2.05        2.44      0.63 o 
  -3  -3   6        1.27        2.86      0.70 o 
  -2  -3   6      180.70      186.42      3.13 o 
  -1  -3   6      226.74      237.68      3.36 o 
   0  -3   6      223.90      221.41      4.55 o 
   1  -3   6      475.49      458.90      6.65 o 
   2  -3   6       12.61       11.50      1.85 o 
   3  -3   6      673.77      616.46      8.76 o 
   4  -3   6       44.23       42.78      5.10 o 
   5  -3   6        3.79        3.14      0.96 o 
   6  -3   6      128.55      134.61      4.39 o 
  -7  -2   6      142.51      161.70      4.03 o 
  -6  -2   6       38.40       40.73      1.52 o 
  -5  -2   6       70.48       67.22      1.94 o 
  -4  -2   6     1015.73      999.96     10.41 o 
  -3  -2   6      266.63      292.15      7.67 o 
  -2  -2   6      115.35      109.35      2.92 o 
  -1  -2   6      461.16      461.28     11.23 o 
   0  -2   6        0.21        0.03      0.31 o 
   1  -2   6      419.06      424.36      7.57 o 
   2  -2   6       73.74       62.88      2.72 o 
   3  -2   6        1.08       17.69      1.83 o 
   4  -2   6       30.82       29.33      1.62 o 
   5  -2   6        0.12       -1.35      1.35 o 
   6  -2   6       49.63       53.86      1.64 o 
  -7  -1   6       34.69       34.14      2.08 o 
  -6  -1   6        0.50        0.52      0.64 o 
  -5  -1   6      201.98      197.72      3.18 o 
  -4  -1   6       53.81       47.19      2.61 o 
  -3  -1   6        5.28        6.99      0.71 o 
  -2  -1   6      387.80      366.27      5.69 o 
  -1  -1   6      859.38      839.52     27.32 o 
   0  -1   6      633.63      720.90      6.90 o 
   1  -1   6     2719.22     2607.20     76.59 o 
   2  -1   6        6.62        4.95      1.27 o 
   3  -1   6      490.49      444.64      7.98 o 
   4  -1   6      576.14      544.28      7.64 o 
   5  -1   6        1.66        2.31      0.93 o 
   6  -1   6       54.09       56.53      1.78 o 
  -7   0   6       32.73       30.04      1.97 o 
  -6   0   6        4.11        3.77      0.71 o 
  -5   0   6       18.77       17.13      1.05 o 
  -4   0   6      477.38      481.36      7.71 o 
  -3   0   6      121.25      122.81      2.41 o 
  -2   0   6      576.68      620.49      5.28 o 
  -1   0   6      266.62      294.18      4.74 o 
   0   0   6        1.17        0.00      0.54 o 
   1   0   6       87.30       90.14      1.77 o 
   2   0   6        4.78        6.49      1.39 o 
   3   0   6      302.07      275.55      6.56 o 
   4   0   6      128.49      112.66      4.66 o 
   5   0   6        4.67        6.55      1.03 o 
   6   0   6       60.40       64.76      2.10 o 
  -7   1   6        0.40        0.00      0.59 o 
  -6   1   6       47.96       48.60      1.85 o 
  -5   1   6        1.17        1.29      0.68 o 
  -4   1   6        0.71        1.10      0.79 o 
  -3   1   6      294.58      286.92     10.31 o 
  -2   1   6       48.19       63.54      3.21 o 
  -1   1   6       87.53       94.81      2.84 o 
   0   1   6      661.68      740.90     14.85 o 
   1   1   6       58.49       50.28      1.59 o 
   2   1   6       41.12       48.41      2.65 o 
   3   1   6       87.58       74.15      3.66 o 
   4   1   6      304.82      301.51      5.31 o 
   5   1   6       84.62       83.97      3.96 o 
   6   1   6       25.04       30.67      2.02 o 
  -7   2   6        2.72        1.93      0.85 o 
  -6   2   6       49.59       46.62      2.83 o 
  -5   2   6      152.95      134.96      4.68 o 
  -4   2   6      298.83      283.47      6.14 o 
  -3   2   6      273.00      268.05      3.76 o 
  -2   2   6        0.33        0.21      0.49 o 
  -1   2   6      275.85      303.05      4.20 o 
   0   2   6      662.65      752.81     20.28 o 
   1   2   6        6.84       12.64      5.13 o 
   2   2   6      387.39      400.18     11.09 o 
   3   2   6      185.89      175.71      7.92 o 
   4   2   6      359.10      348.38      5.75 o 
   5   2   6       63.40       64.47      3.40 o 
   6   2   6       10.20        8.73      1.07 o 
  -7   3   6        0.06        0.84      0.77 o 
  -6   3   6      106.52      102.32      3.94 o 
  -5   3   6       24.43       21.01      1.36 o 
  -4   3   6       21.35       24.51      2.12 o 
  -3   3   6      117.95      141.30      4.30 o 
  -2   3   6       63.79       63.74      2.78 o 
  -1   3   6       65.53       72.13      2.90 o 
   0   3   6      458.12      488.76      5.46 o 
   1   3   6        4.67        4.37      0.81 o 
   2   3   6       25.87       26.08      2.23 o 
   3   3   6      211.09      199.32      6.23 o 
   4   3   6        8.48        9.88      1.75 o 
   5   3   6       42.51       47.24      1.82 o 
  -7   4   6       74.21       78.16      2.43 o 
  -6   4   6       38.99       33.07      2.15 o 
  -5   4   6        7.48        6.62      0.85 o 
  -4   4   6      319.49      303.07     10.43 o 
  -3   4   6      458.75      444.05     13.79 o 
  -2   4   6      282.16      309.60      7.05 o 
  -1   4   6       16.96       19.05      1.70 o 
   0   4   6      282.97      268.16      6.16 o 
   1   4   6       34.51       30.55      1.82 o 
   2   4   6       16.33       14.86      1.28 o 
   3   4   6       32.37       34.28      2.81 o 
   4   4   6        3.71        3.82      0.83 o 
   5   4   6       57.03       60.29      2.35 o 
  -6   5   6        5.67        6.56      1.00 o 
  -5   5   6      212.57      209.00      5.27 o 
  -4   5   6        0.76        0.75      0.79 o 
  -3   5   6      202.99      200.44      3.85 o 
  -2   5   6      457.10      451.75      5.71 o 
  -1   5   6        3.55        2.30      0.76 o 
   0   5   6      125.72      125.81      3.10 o 
   1   5   6      460.06      453.93      6.32 o 
   2   5   6       55.53       47.81      2.76 o 
   3   5   6       84.03       84.75      3.50 o 
   4   5   6        0.13        0.71      0.53 o 
  -5   6   6        5.93        7.52      0.75 o 
  -4   6   6       28.52       31.94      2.13 o 
  -3   6   6        6.46        4.17      0.98 o 
  -2   6   6       92.07       96.17      3.77 o 
  -1   6   6        1.55        1.31      0.82 o 
   0   6   6      156.46      154.97      4.75 o 
   1   6   6        8.74        9.34      1.43 o 
   2   6   6       21.90       23.23      1.75 o 
   3   6   6       30.14       28.37      1.45 o 
  -4   7   6        1.32        1.21      0.48 o 
  -3   7   6        0.05        0.36      0.78 o 
  -2   7   6        1.02        1.80      0.80 o 
  -1   7   6       30.33       33.52      2.07 o 
   0   7   6       32.47       36.70      2.09 o 
   1   7   6       32.44       31.29      1.78 o 
   2   7   6       18.84       17.65      1.14 o 
  -2   8   6        0.62        0.21      0.53 o 
  -1   8   6        9.33       11.09      0.90 o 
  -1  -9   7        1.21        2.20      0.51 o 
   0  -9   7       43.18       39.23      2.41 o 
   1  -9   7        0.60       -0.04      0.68 o 
  -3  -8   7        5.22        4.15      0.94 o 
  -2  -8   7       23.95       27.07      1.82 o 
  -1  -8   7       37.95       41.53      2.34 o 
   0  -8   7       12.39       11.17      1.40 o 
   1  -8   7        1.03        0.70      0.70 o 
   2  -8   7       88.65       91.29      3.61 o 
   3  -8   7       15.43       14.21      1.22 o 
   4  -8   7        8.26        6.38      0.80 o 
  -4  -7   7        0.35       -0.31      0.77 o 
  -3  -7   7       34.11       35.78      2.28 o 
  -2  -7   7        4.56        3.17      1.10 o 
  -1  -7   7        1.06        1.75      1.00 o 
   0  -7   7       15.09       18.21      1.86 o 
   1  -7   7        0.46        1.06      1.16 o 
   2  -7   7        0.23       -0.45      0.80 o 
   3  -7   7      106.83      112.75      4.08 o 
   4  -7   7       19.64       20.30      1.16 o 
   5  -7   7       12.92       13.76      1.09 o 
  -5  -6   7       17.73       24.02      1.65 o 
  -4  -6   7        0.63        0.53      0.70 o 
  -3  -6   7        0.02       -0.09      1.00 o 
  -2  -6   7      110.19      104.32      3.51 o 
  -1  -6   7       25.60       19.05      3.02 o 
   0  -6   7        0.01       -0.64      1.29 o 
   1  -6   7       10.99       11.02      1.53 o 
   2  -6   7       25.72       25.61      1.55 o 
   3  -6   7       11.01       10.04      1.74 o 
   4  -6   7        4.31        3.78      0.79 o 
   5  -6   7       17.65       19.48      1.09 o 
  -6  -5   7       37.24       43.92      1.92 o 
  -5  -5   7       29.39       32.59      2.23 o 
  -4  -5   7       56.76       59.03      3.14 o 
  -3  -5   7       47.69       45.46      2.76 o 
  -2  -5   7        5.40        3.70      1.30 o 
  -1  -5   7        1.54        2.07      0.82 o 
   0  -5   7       53.45       52.56      1.93 o 
   1  -5   7       54.17       59.68      2.98 o 
   2  -5   7       41.38       42.12      1.89 o 
   3  -5   7      169.20      173.32      6.57 o 
   4  -5   7        6.48        5.90      0.98 o 
   5  -5   7        2.97        2.47      0.98 o 
   6  -5   7       56.81       59.30      2.23 o 
  -6  -4   7       26.03       27.49      1.91 o 
  -5  -4   7      102.27      103.49      4.07 o 
  -4  -4   7       97.97      102.73      4.09 o 
  -3  -4   7       11.80        8.78      1.37 o 
  -2  -4   7      258.50      238.61      9.57 o 
  -1  -4   7       41.38       42.50      1.70 o 
   0  -4   7        0.91        1.22      0.63 o 
   1  -4   7      350.96      319.31      6.27 o 
   2  -4   7       21.01       21.49      1.77 o 
   3  -4   7        3.49        3.36      0.80 o 
   4  -4   7       88.96       80.60      2.69 o 
   5  -4   7        6.92        6.04      1.32 o 
   6  -4   7       29.70       29.62      1.85 o 
  -6  -3   7        1.09        0.94      0.67 o 
  -5  -3   7        0.37        0.21      0.80 o 
  -4  -3   7        0.95        0.70      0.91 o 
  -3  -3   7       41.64       43.52      2.52 o 
  -2  -3   7       14.46       13.32      1.02 o 
  -1  -3   7        5.98        6.78      1.10 o 
   0  -3   7      451.40      415.90      6.64 o 
   1  -3   7       34.24       34.06      2.07 o 
   2  -3   7      237.32      248.36      8.48 o 
   3  -3   7      303.31      238.14      5.67 o 
   4  -3   7       64.58       61.06      2.45 o 
   5  -3   7        0.92        0.74      0.82 o 
   6  -3   7      112.02      124.52      4.17 o 
  -7  -2   7       20.80       22.77      1.56 o 
  -6  -2   7        0.42        0.69      0.99 o 
  -5  -2   7      115.45      110.66      2.68 o 
  -4  -2   7      346.31      327.91      6.47 o 
  -3  -2   7      133.27      146.90      4.26 o 
  -2  -2   7      488.85      497.40      7.30 o 
  -1  -2   7      538.84      495.10      9.73 o 
   0  -2   7      219.38      240.98      5.38 o 
   1  -2   7       25.16       21.71      1.05 o 
   2  -2   7      263.37      258.54      5.67 o 
   3  -2   7        9.75        8.91      1.37 o 
   4  -2   7       94.27       88.20      2.52 o 
   5  -2   7        2.13        2.86      1.23 o 
   6  -2   7       15.05       14.16      0.79 o 
  -7  -1   7        2.18        2.48      0.82 o 
  -6  -1   7      143.19      145.82      4.69 o 
  -5  -1   7       43.72       40.77      1.14 o 
  -4  -1   7        6.09        5.53      1.18 o 
  -3  -1   7       54.32       42.25      2.27 o 
  -2  -1   7       19.16       17.17      1.46 o 
  -1  -1   7        2.39        2.61      0.51 o 
   0  -1   7      319.02      369.22      5.40 o 
   1  -1   7     1065.92     1107.65     26.71 o 
   2  -1   7       27.13       24.99      2.01 o 
   3  -1   7       50.25       46.97      2.87 o 
   4  -1   7      785.48      785.26      8.09 o 
   5  -1   7        9.12       10.76      1.37 o 
   6  -1   7      101.21      107.91      4.83 o 
  -7   0   7        5.19        5.29      0.99 o 
  -6   0   7        2.30        0.96      0.75 o 
  -5   0   7        1.84        1.89      0.74 o 
  -4   0   7      384.03      399.50      7.05 o 
  -3   0   7       58.30       60.02      3.28 o 
  -2   0   7       36.38       37.70      2.01 o 
  -1   0   7     1309.60     1411.61     11.20 o 
   0   0   7        2.44        2.37      0.65 o 
   1   0   7       22.90       20.90      1.40 o 
   2   0   7      889.15      800.52     10.92 o 
   3   0   7      442.02      401.73      8.21 o 
   4   0   7       75.81       84.38      4.14 o 
   5   0   7       72.11       71.53      2.54 o 
   6   0   7       61.04       70.89      3.39 o 
  -7   1   7        0.92        1.17      0.57 o 
  -6   1   7       98.63       98.72      2.67 o 
  -5   1   7       32.99       33.80      1.58 o 
  -4   1   7       91.50       84.62      3.37 o 
  -3   1   7      940.37      961.94     25.30 o 
  -2   1   7        8.07       11.28      1.22 o 
  -1   1   7       16.61       20.32      1.53 o 
   0   1   7       27.60       24.47      1.63 o 
   1   1   7       56.03       72.38      2.65 o 
   2   1   7        3.28        2.33      1.33 o 
   3   1   7      286.94      265.02      4.83 o 
   4   1   7       75.83       69.17      2.65 o 
   5   1   7        0.88        0.56      0.81 o 
   6   1   7        3.41        5.18      0.89 o 
  -7   2   7        1.16        1.30      0.72 o 
  -6   2   7        0.15       -0.03      1.03 o 
  -5   2   7      179.17      161.47      6.77 o 
  -4   2   7       72.73       72.27      2.23 o 
  -3   2   7       15.34       20.80      1.17 o 
  -2   2   7      191.67      197.07      4.68 o 
  -1   2   7      755.59      786.36      9.21 o 
   0   2   7      249.67      256.86     10.60 o 
   1   2   7       38.05       41.22      1.70 o 
   2   2   7      383.39      388.09      8.99 o 
   3   2   7       21.18       19.54      1.53 o 
   4   2   7       21.28       19.27      2.29 o 
   5   2   7      100.19      115.39      2.86 o 
  -7   3   7        7.32        8.75      1.01 o 
  -6   3   7       21.17       21.51      1.86 o 
  -5   3   7      449.43      412.28      8.84 o 
  -4   3   7        4.13        3.62      0.78 o 
  -3   3   7      256.10      265.31      5.77 o 
  -2   3   7      296.84      297.80      9.67 o 
  -1   3   7        8.35        7.35      1.28 o 
   0   3   7      547.77      581.10      8.66 o 
   1   3   7       31.08       32.54      2.00 o 
   2   3   7       80.92       85.01      2.72 o 
   3   3   7        0.47       -0.08      1.60 o 
   4   3   7        0.38        1.62      1.32 o 
   5   3   7       14.87       15.02      1.00 o 
  -7   4   7       72.63       83.49      2.20 o 
  -6   4   7        1.09        0.79      0.78 o 
  -5   4   7       63.51       71.64      3.22 o 
  -4   4   7        9.89        9.81      1.02 o 
  -3   4   7       35.54       34.38      1.63 o 
  -2   4   7        5.86        3.89      1.83 o 
  -1   4   7        3.91        4.44      0.81 o 
   0   4   7      217.46      207.31      3.33 o 
   1   4   7       15.05       15.99      1.24 o 
   2   4   7        7.90        5.81      1.47 o 
   3   4   7      129.60      143.38      5.18 o 
   4   4   7        4.17        4.13      0.77 o 
  -6   5   7        3.94        4.18      0.79 o 
  -5   5   7       41.10       42.16      2.32 o 
  -4   5   7       24.64       20.94      1.86 o 
  -3   5   7       45.17       44.86      2.33 o 
  -2   5   7      252.22      245.33      4.12 o 
  -1   5   7      128.81      126.52      3.00 o 
   0   5   7       82.49       87.86      2.55 o 
   1   5   7      236.98      243.15      5.70 o 
   2   5   7        0.66        1.83      0.67 o 
   3   5   7       38.08       35.44      1.36 o 
   4   5   7       18.69       18.01      1.23 o 
  -5   6   7       26.98       27.86      1.43 o 
  -4   6   7       93.20       97.00      3.23 o 
  -3   6   7        8.14        7.34      1.19 o 
  -2   6   7        3.11        4.63      1.04 o 
  -1   6   7       11.52       10.22      1.34 o 
   0   6   7       42.64       43.42      2.41 o 
   1   6   7       26.66       26.53      1.82 o 
   2   6   7        2.02        1.51      0.70 o 
  -4   7   7        0.06        0.58      0.42 o 
  -3   7   7        6.85        7.52      0.97 o 
  -2   7   7       32.88       32.21      1.78 o 
  -1   7   7        0.18        0.09      0.75 o 
   0   7   7        4.37        4.65      0.85 o 
   1   7   7       36.85       42.25      1.65 o 
  -2  -8   8        1.13        0.73      0.49 o 
  -1  -8   8        4.03        3.68      1.45 o 
   0  -8   8        0.26        0.97      0.49 o 
   1  -8   8        0.26        0.25      0.65 o 
   2  -8   8       20.49       19.88      1.49 o 
   3  -8   8        1.32        1.82      0.55 o 
  -4  -7   8        5.25        6.12      0.92 o 
  -3  -7   8       13.93       13.08      0.94 o 
  -2  -7   8        3.87        3.84      0.99 o 
  -1  -7   8        0.52       -0.10      1.03 o 
   0  -7   8       33.96       33.79      2.18 o 
   1  -7   8        4.59        4.63      1.26 o 
   2  -7   8       38.16       39.41      2.61 o 
   3  -7   8       14.77       15.28      1.54 o 
   4  -7   8        2.34        1.21      0.74 o 
  -5  -6   8       20.46       19.15      1.58 o 
  -4  -6   8       11.61       12.61      0.91 o 
  -3  -6   8        1.18        1.51      0.95 o 
  -2  -6   8       97.96      103.09      9.33 o 
  -1  -6   8        2.52        2.98      1.16 o 
   0  -6   8        3.28        2.62      1.04 o 
   1  -6   8        0.62       -0.56      1.17 o 
   2  -6   8        0.10        0.62      0.86 o 
   3  -6   8        0.10        0.97      1.18 o 
   4  -6   8       65.73       67.50      2.14 o 
   5  -6   8       51.45       57.27      1.58 o 
  -5  -5   8       11.63       11.03      1.32 o 
  -4  -5   8       17.40       15.87      1.06 o 
  -3  -5   8        4.58        3.06      1.17 o 
  -2  -5   8        2.53        2.85      1.32 o 
  -1  -5   8       31.92       29.39      2.28 o 
   0  -5   8      108.75      103.44      4.02 o 
   1  -5   8       89.22       83.36      3.54 o 
   2  -5   8        0.46        1.06      0.80 o 
   3  -5   8      195.29      186.43      5.60 o 
   4  -5   8        1.67        2.51      0.78 o 
   5  -5   8        0.03       -0.61      0.61 o 
  -6  -4   8        7.68        9.12      1.15 o 
  -5  -4   8       50.61       55.92      2.81 o 
  -4  -4   8      231.60      250.02      6.13 o 
  -3  -4   8      169.76      164.90      3.31 o 
  -2  -4   8      116.54      104.79      5.26 o 
  -1  -4   8       10.85       11.28      1.01 o 
   0  -4   8        0.03        0.09      0.71 o 
   1  -4   8      312.96      293.10      6.22 o 
   2  -4   8       12.06       10.53      1.06 o 
   3  -4   8       46.09       43.84      1.56 o 
   4  -4   8       64.53       58.79      2.23 o 
   5  -4   8        6.37        7.59      0.91 o 
   6  -4   8        0.90        2.00      0.68 o 
  -6  -3   8        2.63        2.73      0.88 o 
  -5  -3   8       77.11       71.24      2.23 o 
  -4  -3   8       71.47       67.93      2.31 o 
  -3  -3   8       17.91       16.88      1.75 o 
  -2  -3   8      149.90      131.18      7.68 o 
  -1  -3   8      385.52      391.22      6.79 o 
   0  -3   8       81.57       80.88      3.16 o 
   1  -3   8      710.21      737.02      9.41 o 
   2  -3   8       29.57       25.59      1.94 o 
   3  -3   8      339.29      335.96      6.60 o 
   4  -3   8      245.59      244.63      3.27 o 
   5  -3   8       14.87       17.71      1.79 o 
   6  -3   8      102.28      114.95      2.11 o 
  -7  -2   8        6.86        5.59      0.86 o 
  -6  -2   8        4.35        3.14      1.09 o 
  -5  -2   8       32.44       30.73      1.29 o 
  -4  -2   8      223.01      230.13      5.64 o 
  -3  -2   8       18.92       15.53      1.67 o 
  -2  -2   8      278.11      266.35      5.65 o 
  -1  -2   8      144.25      140.82      2.70 o 
   0  -2   8       18.80       22.38      1.14 o 
   1  -2   8      315.45      272.93      5.64 o 
   2  -2   8        8.42        6.15      1.29 o 
   3  -2   8      571.46      522.36     10.31 o 
   4  -2   8      108.46      101.07      4.13 o 
   5  -2   8        2.71        2.40      0.80 o 
   6  -2   8       19.82       21.40      0.98 o 
  -7  -1   8        2.04        2.46      0.75 o 
  -6  -1   8       26.09       27.62      2.15 o 
  -5  -1   8        4.36        4.12      0.62 o 
  -4  -1   8       90.48       89.14      3.40 o 
  -3  -1   8      280.16      245.71      5.62 o 
  -2  -1   8        6.58        6.86      1.17 o 
  -1  -1   8        4.47        4.83      0.91 o 
   0  -1   8      244.50      270.13      5.03 o 
   1  -1   8        0.45        0.82      0.56 o 
   2  -1   8      147.82      129.65      4.54 o 
   3  -1   8       46.68       43.75      3.52 o 
   4  -1   8      135.21      147.07      9.08 o 
   5  -1   8        0.11        0.55      1.05 o 
   6  -1   8       18.24       19.59      0.94 o 
  -7   0   8        0.28        0.95      0.68 o 
  -6   0   8        3.17        2.86      0.68 o 
  -5   0   8      180.33      170.01      2.43 o 
  -4   0   8      118.99      104.24      3.61 o 
  -3   0   8        0.26        1.05      1.04 o 
  -2   0   8        1.60        2.07      0.82 o 
  -1   0   8      345.40      357.44      6.04 o 
   0   0   8      217.53      241.14      4.82 o 
   1   0   8       19.82       16.66      1.36 o 
   2   0   8      112.45       97.03      4.06 o 
   3   0   8      162.68      154.67      3.71 o 
   4   0   8       11.82        9.17      1.11 o 
   5   0   8      101.93      113.46      5.91 o 
   6   0   8        8.78        9.01      0.95 o 
  -7   1   8        5.34        5.64      0.61 o 
  -6   1   8      233.90      238.79      3.90 o 
  -5   1   8       13.08       11.98      0.88 o 
  -4   1   8       65.01       65.97      2.06 o 
  -3   1   8      329.42      325.14      6.33 o 
  -2   1   8        0.30        0.64      0.76 o 
  -1   1   8        1.69        1.62      0.82 o 
   0   1   8     1119.07     1189.53     11.28 o 
   1   1   8        2.40        1.33      0.82 o 
   2   1   8       13.30       14.56      1.06 o 
   3   1   8      143.19      130.32      3.48 o 
   4   1   8       19.76       17.75      1.44 o 
   5   1   8        6.91        7.51      0.94 o 
  -7   2   8       54.18       63.09      2.26 o 
  -6   2   8        2.47        1.28      0.89 o 
  -5   2   8       22.85       25.41      2.87 o 
  -4   2   8      304.30      289.39      4.33 o 
  -3   2   8      267.53      241.71      5.38 o 
  -2   2   8      257.81      276.94      5.76 o 
  -1   2   8       27.57       29.68      1.96 o 
   0   2   8       26.09       21.73      1.81 o 
   1   2   8        0.11       -0.21      0.96 o 
   2   2   8       95.92       87.23      2.87 o 
   3   2   8        2.94        3.15      0.95 o 
   4   2   8        0.30        0.27      0.80 o 
   5   2   8      107.91      123.03      3.31 o 
  -7   3   8        2.30        1.82      0.57 o 
  -6   3   8       18.59       22.21      1.69 o 
  -5   3   8      154.49      161.27      4.72 o 
  -4   3   8       37.52       41.07      1.72 o 
  -3   3   8      222.24      211.50      3.66 o 
  -2   3   8      728.12      675.06      7.66 o 
  -1   3   8       20.59       19.53      1.08 o 
   0   3   8      322.00      324.26      8.06 o 
   1   3   8      603.96      616.47     18.63 o 
   2   3   8       42.90       43.63      3.25 o 
   3   3   8      223.86      229.15      6.77 o 
   4   3   8        0.48        1.39      1.07 o 
  -6   4   8        3.31        2.47      0.74 o 
  -5   4   8       98.92      101.11      3.54 o 
  -4   4   8       40.12       44.96      2.52 o 
  -3   4   8       12.14        9.70      1.31 o 
  -2   4   8       30.74       26.43      1.59 o 
  -1   4   8        8.41        8.74      1.07 o 
   0   4   8      251.12      247.71      6.00 o 
   1   4   8       74.88       79.31      2.06 o 
   2   4   8       65.17       64.93      3.71 o 
   3   4   8       42.17       39.43      2.58 o 
   4   4   8        0.04       -0.13      0.57 o 
  -6   5   8        2.36        2.75      0.59 o 
  -5   5   8       25.10       26.26      1.68 o 
  -4   5   8       25.28       24.02      1.78 o 
  -3   5   8       17.43       15.95      1.59 o 
  -2   5   8        1.29        0.52      0.88 o 
  -1   5   8        6.94        6.23      1.18 o 
   0   5   8       98.17      101.06      2.86 o 
   1   5   8       23.56       25.87      1.45 o 
   2   5   8        5.82        6.31      0.64 o 
   3   5   8       39.38       40.29      1.51 o 
  -5   6   8        0.85        0.98      0.51 o 
  -4   6   8      134.35      136.20      3.42 o 
  -3   6   8        1.20        0.90      0.68 o 
  -2   6   8       13.86       14.76      1.42 o 
  -1   6   8       55.24       56.17      2.73 o 
   0   6   8        0.24        0.04      0.63 o 
   1   6   8        0.10       -0.12      0.69 o 
  -3   7   8       15.26       14.98      1.02 o 
  -2   7   8       66.22       72.57      2.21 o 
  -1   7   8        3.18        3.55      0.70 o 
   0   7   8        4.69        4.63      0.62 o 
  -2  -8   9       20.15       20.78      0.88 o 
  -1  -8   9        3.31        2.63      0.53 o 
   0  -8   9        1.76        2.12      0.57 o 
   1  -8   9        0.16        0.22      0.83 o 
   2  -8   9        2.22        2.81      0.74 o 
  -3  -7   9        0.66        0.58      0.51 o 
  -2  -7   9        1.79        1.47      0.60 o 
  -1  -7   9        0.13        0.28      0.67 o 
   0  -7   9        8.46       11.49      1.32 o 
   1  -7   9        9.19       11.62      1.55 o 
   2  -7   9       22.25       26.34      2.00 o 
   3  -7   9       20.38       22.01      1.16 o 
   4  -7   9        0.86        1.28      0.67 o 
  -4  -6   9       39.51       37.90      1.93 o 
  -3  -6   9       10.93       11.54      0.97 o 
  -2  -6   9       65.59       68.35      2.57 o 
  -1  -6   9        0.06        0.35      1.01 o 
   0  -6   9        1.97        2.63      1.02 o 
   1  -6   9      178.58      169.56      4.88 o 
   2  -6   9        1.56        1.60      0.88 o 
   3  -6   9        9.51        9.77      1.02 o 
   4  -6   9       17.82       19.45      1.66 o 
  -5  -5   9        0.11        0.41      0.52 o 
  -4  -5   9       11.01       12.10      1.21 o 
  -3  -5   9        0.33        0.39      0.73 o 
  -2  -5   9       52.13       51.35      2.73 o 
  -1  -5   9        9.25        8.27      1.00 o 
   0  -5   9      335.17      323.10      8.74 o 
   1  -5   9        0.08       -0.91      0.99 o 
   2  -5   9       28.08       29.04      1.31 o 
   3  -5   9      220.25      229.41      4.23 o 
   4  -5   9       11.45       11.84      1.07 o 
   5  -5   9        3.80        4.83      0.99 o 
  -5  -4   9       54.25       52.00      5.65 o 
  -4  -4   9       57.81       59.86      2.12 o 
  -3  -4   9        2.81        2.90      1.15 o 
  -2  -4   9       95.81       98.59      3.65 o 
  -1  -4   9       83.99       80.89      2.95 o 
   0  -4   9       11.14       12.63      1.60 o 
   1  -4   9       43.97       39.41      2.42 o 
   2  -4   9        3.98        4.65      0.80 o 
   3  -4   9        7.11        7.24      0.77 o 
   4  -4   9       79.18       79.26      2.35 o 
   5  -4   9        0.81        2.14      0.85 o 
  -6  -3   9       27.48       27.49      1.69 o 
  -5  -3   9        6.52        6.01      0.68 o 
  -4  -3   9      123.31      127.14      4.24 o 
  -3  -3   9       35.29       32.17      2.15 o 
  -2  -3   9        6.82        5.76      1.17 o 
  -1  -3   9       34.78       39.62      2.36 o 
   0  -3   9      161.50      166.89      4.60 o 
   1  -3   9       53.55       54.01      2.70 o 
   2  -3   9      117.46      109.92      3.33 o 
   3  -3   9       11.99       12.31      1.01 o 
   4  -3   9      245.26      259.66      6.23 o 
   5  -3   9        0.09       -0.26      0.89 o 
  -6  -2   9       29.31       29.30      2.01 o 
  -5  -2   9        1.95        1.82      0.59 o 
  -4  -2   9       70.15       65.55      3.01 o 
  -3  -2   9        4.71        3.56      1.45 o 
  -2  -2   9        1.36        1.02      0.89 o 
  -1  -2   9      572.70      542.64      5.47 o 
   0  -2   9        1.79        1.56      0.60 o 
   1  -2   9       20.45       18.60      1.65 o 
   2  -2   9      460.34      379.75     11.88 o 
   3  -2   9      109.55      107.35      4.34 o 
   4  -2   9        1.21        1.17      1.32 o 
   5  -2   9       37.83       43.17      2.42 o 
  -7  -1   9        0.02       -0.15      0.59 o 
  -6  -1   9       84.89       78.24      3.22 o 
  -5  -1   9       28.44       29.77      2.36 o 
  -4  -1   9        7.75        6.04      1.14 o 
  -3  -1   9      314.87      292.13      5.67 o 
  -2  -1   9       44.84       44.80      2.49 o 
  -1  -1   9      235.86      258.92      5.48 o 
   0  -1   9       74.67       78.14      2.05 o 
   1  -1   9       11.47       11.06      1.51 o 
   2  -1   9       37.02       29.72      2.37 o 
   3  -1   9       96.10       85.47      2.92 o 
   4  -1   9       41.36       38.03      2.34 o 
   5  -1   9       26.52       28.56      2.09 o 
  -7   0   9        0.21       -0.29      0.64 o 
  -6   0   9        3.50        2.96      0.65 o 
  -5   0   9      312.75      297.48      7.33 o 
  -4   0   9       44.26       43.40      2.44 o 
  -3   0   9       55.78       60.52      2.45 o 
  -2   0   9      363.04      347.14      6.59 o 
  -1   0   9      431.78      436.24      7.08 o 
   0   0   9       37.98       33.05      1.99 o 
   1   0   9      109.12      105.45      3.30 o 
   2   0   9      269.49      254.41      4.66 o 
   3   0   9        1.94        1.06      0.99 o 
   4   0   9       51.00       49.46      2.08 o 
   5   0   9      114.74      127.81      3.89 o 
  -6   1   9       23.39       28.30      1.30 o 
  -5   1   9      138.05      129.32      2.95 o 
  -4   1   9        3.35        3.07      1.29 o 
  -3   1   9      420.30      391.42      5.39 o 
  -2   1   9      280.83      258.29      5.66 o 
  -1   1   9       39.16       38.19      2.22 o 
   0   1   9     1039.89     1024.60     11.02 o 
   1   1   9        1.22        1.25      0.82 o 
   2   1   9      215.98      195.66      4.12 o 
   3   1   9       50.33       52.56      2.23 o 
   4   1   9        6.26        7.76      1.02 o 
   5   1   9        0.90        0.36      0.84 o 
  -6   2   9        2.76        2.45      0.79 o 
  -5   2   9      172.27      193.98      4.97 o 
  -4   2   9        0.11        1.20      1.13 o 
  -3   2   9       33.64       26.05      1.34 o 
  -2   2   9        5.01        4.69      1.21 o 
  -1   2   9       14.59       13.12      0.94 o 
   0   2   9       57.28       45.12      2.04 o 
   1   2   9       33.07       31.84      2.56 o 
   2   2   9       22.74       24.78      1.62 o 
   3   2   9       71.17       70.22      2.50 o 
   4   2   9        0.24        1.53      1.02 o 
  -6   3   9        4.25        4.75      0.82 o 
  -5   3   9        4.96        6.32      1.14 o 
  -4   3   9        0.04       -0.11      0.99 o 
  -3   3   9       21.54       19.87      1.14 o 
  -2   3   9       55.34       47.77      1.59 o 
  -1   3   9       80.79       71.49      3.77 o 
   0   3   9      173.34      170.52      3.78 o 
   1   3   9      136.23      125.34      5.36 o 
   2   3   9        3.69        2.72      1.39 o 
   3   3   9       99.02      110.52      4.36 o 
   4   3   9       10.97       11.93      1.18 o 
  -6   4   9        6.51        7.89      0.84 o 
  -5   4   9       87.23       97.07      3.10 o 
  -4   4   9       99.99      102.42      3.46 o 
  -3   4   9       12.81       11.43      1.33 o 
  -2   4   9      152.30      156.91      3.49 o 
  -1   4   9        0.93        1.53      0.89 o 
   0   4   9       14.47       14.55      2.45 o 
   1   4   9        1.68        1.35      1.48 o 
   2   4   9        1.75        1.22      1.26 o 
   3   4   9       57.51       60.96      2.57 o 
  -5   5   9        7.27        6.16      0.57 o 
  -4   5   9        3.89        3.37      0.82 o 
  -3   5   9        3.37        3.24      0.96 o 
  -2   5   9       53.82       54.32      2.52 o 
  -1   5   9        4.01        5.34      1.00 o 
   0   5   9        2.65        2.27      0.74 o 
   1   5   9       39.12       45.58      2.73 o 
   2   5   9        8.75        9.17      1.24 o 
  -4   6   9       67.04       76.40      2.15 o 
  -3   6   9        0.40        0.29      0.59 o 
  -2   6   9       13.17       14.08      1.21 o 
  -1   6   9      159.29      161.65      2.76 o 
   0   6   9       20.61       20.23      0.97 o 
  -1  -8  10        0.02        0.63      0.46 o 
   0  -8  10       15.59       14.10      0.75 o 
   1  -8  10        2.21        1.59      0.72 o 
  -3  -7  10        6.56        7.02      0.97 o 
  -2  -7  10        4.27        5.01      1.02 o 
  -1  -7  10        0.02        0.33      0.77 o 
   0  -7  10       42.20       42.21      1.99 o 
   1  -7  10        4.47        2.82      1.08 o 
   2  -7  10        4.35        4.96      1.05 o 
   3  -7  10       33.95       36.24      1.71 o 
  -4  -6  10       12.19       13.04      0.59 o 
  -3  -6  10       27.57       26.82      1.78 o 
  -2  -6  10       40.83       40.14      2.31 o 
  -1  -6  10        3.06        3.88      1.07 o 
   0  -6  10        0.71        0.71      0.97 o 
   1  -6  10       66.46       68.12      3.42 o 
   2  -6  10        6.53        7.11      1.33 o 
   3  -6  10       30.89       33.53      1.46 o 
   4  -6  10       36.58       35.07      1.70 o 
  -5  -5  10        1.56        1.26      0.46 o 
  -4  -5  10       39.71       43.94      2.33 o 
  -3  -5  10        6.10        6.52      1.21 o 
  -2  -5  10       17.00       20.64      1.83 o 
  -1  -5  10      119.24      123.31      2.96 o 
   0  -5  10        0.06        0.61      0.80 o 
   1  -5  10       41.20       39.92      1.87 o 
   2  -5  10       25.64       25.89      2.21 o 
   3  -5  10      143.79      150.19      3.22 o 
   4  -5  10       43.90       47.26      2.25 o 
  -5  -4  10       12.96       11.21      0.82 o 
  -4  -4  10       35.17       34.80      3.32 o 
  -3  -4  10       44.95       47.55      2.52 o 
  -2  -4  10      109.64      110.07      3.91 o 
  -1  -4  10       58.79       54.75      1.99 o 
   0  -4  10       12.85       12.33      1.14 o 
   1  -4  10      151.77      141.63      3.27 o 
   2  -4  10       10.50        9.08      0.84 o 
   3  -4  10      254.62      254.41      4.92 o 
   4  -4  10       38.03       36.64      2.23 o 
   5  -4  10        0.04        0.23      0.69 o 
  -6  -3  10       11.20       12.77      1.07 o 
  -5  -3  10        8.06        9.10      0.70 o 
  -4  -3  10       75.30       68.27      3.02 o 
  -3  -3  10       30.61       28.41      2.03 o 
  -2  -3  10        2.30        0.31      1.11 o 
  -1  -3  10       99.74       86.52      2.34 o 
   0  -3  10       68.06       64.04      2.81 o 
   1  -3  10        0.24        0.42      0.84 o 
   2  -3  10      193.24      186.33      4.87 o 
   3  -3  10       10.29       11.44      1.13 o 
   4  -3  10       17.11       19.25      2.78 o 
   5  -3  10       23.56       27.13      1.69 o 
  -6  -2  10        6.73        7.75      1.08 o 
  -5  -2  10      126.16      121.23      3.99 o 
  -4  -2  10       10.52        8.90      1.31 o 
  -3  -2  10       83.22       77.37      2.88 o 
  -2  -2  10        4.33        3.55      0.56 o 
  -1  -2  10      115.51      109.85      2.11 o 
   0  -2  10        0.74        0.48      0.56 o 
   1  -2  10       46.24       39.84      2.36 o 
   2  -2  10        3.16        3.18      0.75 o 
   3  -2  10       45.91       44.26      1.91 o 
   4  -2  10       43.69       52.28      2.77 o 
   5  -2  10       67.89       81.03      2.78 o 
  -6  -1  10      153.89      157.83      4.10 o 
  -5  -1  10        0.03        0.50      0.66 o 
  -4  -1  10       48.40       42.48      2.48 o 
  -3  -1  10      385.36      365.78      4.67 o 
  -2  -1  10        0.03       -0.31      0.62 o 
  -1  -1  10       30.68       29.95      2.02 o 
   0  -1  10      776.49      757.86      6.49 o 
   1  -1  10       15.81       16.64      1.76 o 
   2  -1  10        4.62        3.00      1.35 o 
   3  -1  10       43.30       38.30      1.86 o 
   4  -1  10        4.68        4.23      0.81 o 
   5  -1  10        4.98        4.33      0.63 o 
  -6   0  10       19.29       21.84      1.62 o 
  -5   0  10       13.37       15.17      1.64 o 
  -4   0  10       84.62       86.85      3.35 o 
  -3   0  10       70.97       64.65      2.02 o 
  -2   0  10       64.28       65.75      2.20 o 
  -1   0  10       49.57       47.76      1.84 o 
   0   0  10       65.74       58.06      1.48 o 
   1   0  10       15.58       12.96      1.14 o 
   2   0  10      136.66      128.14      8.80 o 
   3   0  10        0.08        0.24      0.82 o 
   4   0  10        0.47        1.34      0.70 o 
   5   0  10       49.16       49.70      2.38 o 
  -6   1  10        9.96       10.83      0.76 o 
  -5   1  10       22.81       22.41      1.21 o 
  -4   1  10       83.39       88.94      3.18 o 
  -3   1  10       60.47       52.68      2.60 o 
  -2   1  10      370.22      340.82      4.66 o 
  -1   1  10      123.24      107.84      3.10 o 
   0   1  10      232.43      214.31      4.07 o 
   1   1  10      307.25      281.99     30.71 o 
   2   1  10        3.16        3.73      1.00 o 
   3   1  10      254.94      249.59      5.51 o 
   4   1  10        0.57        0.75      0.63 o 
  -6   2  10        3.44        3.55      0.72 o 
  -5   2  10      163.77      173.57      4.18 o 
  -4   2  10       16.95       19.65      1.46 o 
  -3   2  10        0.06        1.22      0.98 o 
  -2   2  10        7.71        6.54      0.99 o 
  -1   2  10        0.28        0.23      0.85 o 
   0   2  10      147.27      135.59      2.64 o 
   1   2  10       84.82       95.88     10.13 o 
   2   2  10      111.33      103.67      4.52 o 
   3   2  10        2.72        2.20      1.11 o 
   4   2  10        9.15        9.61      1.26 o 
  -6   3  10        5.57        5.73      0.70 o 
  -5   3  10        7.84        8.80      1.05 o 
  -4   3  10      108.69      110.53      5.88 o 
  -3   3  10       77.82       69.64      6.19 o 
  -2   3  10        8.04        4.96      1.03 o 
  -1   3  10      139.13      137.83      3.48 o 
   0   3  10      103.55      110.68      5.23 o 
   1   3  10        3.18        3.55      1.55 o 
   2   3  10        0.84        0.45      1.20 o 
   3   3  10      141.13      156.57      4.43 o 
  -5   4  10        1.01        1.25      0.62 o 
  -4   4  10       95.67       99.45      3.03 o 
  -3   4  10        4.53        3.96      0.74 o 
  -2   4  10      108.09      106.74      2.69 o 
  -1   4  10       39.82       48.74      3.43 o 
   0   4  10        2.70        3.85      1.32 o 
   1   4  10       50.72       47.29      2.98 o 
   2   4  10        2.04        0.29      0.97 o 
   3   4  10       12.18       13.10      1.12 o 
  -4   5  10       17.50       17.88      1.16 o 
  -3   5  10       44.20       44.51      1.94 o 
  -2   5  10       38.62       35.15      1.79 o 
  -1   5  10       39.80       39.30      1.49 o 
   0   5  10        2.87        4.91      1.19 o 
   1   5  10       59.77       61.18      2.57 o 
  -2   6  10       32.42       28.49      0.99 o 
  -2  -7  11       20.98       22.76      1.15 o 
  -1  -7  11       16.54       17.38      1.31 o 
   0  -7  11       76.56       81.55      1.88 o 
   1  -7  11        3.99        5.07      1.08 o 
   2  -7  11        2.38        2.43      0.79 o 
  -4  -6  11        0.12        0.34      0.55 o 
  -3  -6  11        0.05        0.42      0.48 o 
  -2  -6  11       19.46       17.87      1.55 o 
  -1  -6  11        3.89        2.72      0.91 o 
   0  -6  11        0.38        0.83      0.86 o 
   1  -6  11       23.77       24.59      1.99 o 
   2  -6  11       51.80       59.36      2.70 o 
   3  -6  11        7.72        6.93      1.03 o 
  -4  -5  11       51.04       56.65      2.24 o 
  -3  -5  11        3.07        3.75      0.94 o 
  -2  -5  11        0.00        0.64      0.89 o 
  -1  -5  11       28.25       32.22      2.12 o 
   0  -5  11       43.91       46.93      2.40 o 
   1  -5  11        6.20        5.76      1.25 o 
   2  -5  11       68.94       70.19      3.21 o 
   3  -5  11        0.60        0.87      0.64 o 
   4  -5  11       20.49       19.84      1.93 o 
  -5  -4  11        0.02       -0.28      0.60 o 
  -4  -4  11        0.40        0.21      0.76 o 
  -3  -4  11       29.02       26.14      1.10 o 
  -2  -4  11       21.15       19.97      1.77 o 
  -1  -4  11      106.09       96.65      3.69 o 
   0  -4  11        8.02        7.36      0.86 o 
   1  -4  11        2.70        3.46      0.89 o 
   2  -4  11       89.63       89.20      3.59 o 
   3  -4  11        2.06        2.49      0.92 o 
   4  -4  11       15.55       19.03      1.24 o 
  -5  -3  11        9.13        9.17      1.04 o 
  -4  -3  11        3.36        3.01      0.70 o 
  -3  -3  11       54.72       52.29      1.83 o 
  -2  -3  11       26.36       25.90      1.36 o 
  -1  -3  11      317.36      304.41      7.23 o 
   0  -3  11       37.15       34.77      1.41 o 
   1  -3  11        1.31        0.64      0.74 o 
   2  -3  11       31.50       28.54      1.63 o 
   3  -3  11        9.42        8.39      1.48 o 
   4  -3  11        5.52        5.12      1.06 o 
  -6  -2  11        5.89        5.67      0.86 o 
  -5  -2  11      159.06      174.15      3.04 o 
  -4  -2  11       15.83       14.34      1.01 o 
  -3  -2  11       12.32       12.61      1.05 o 
  -2  -2  11      159.61      146.11      3.01 o 
  -1  -2  11       29.38       26.73      1.37 o 
   0  -2  11        5.44        5.60      0.82 o 
   1  -2  11       47.48       47.97      2.48 o 
   2  -2  11       89.68       90.84      3.81 o 
   3  -2  11       14.03        9.85      1.63 o 
   4  -2  11       29.67       30.32      1.95 o 
  -6  -1  11        6.68        7.63      0.95 o 
  -5  -1  11        0.92        0.86      0.90 o 
  -4  -1  11        1.25        1.69      0.76 o 
  -3  -1  11      244.45      231.70      3.74 o 
  -2  -1  11      180.40      169.74      2.65 o 
  -1  -1  11       85.49       77.48      2.20 o 
   0  -1  11      706.63      650.39      6.08 o 
   1  -1  11       26.91       26.31      1.51 o 
   2  -1  11      194.46      190.62      5.65 o 
   3  -1  11       98.09       97.23      4.85 o 
   4  -1  11        0.36        0.49      0.81 o 
  -6   0  11       13.51       12.88      1.09 o 
  -5   0  11      136.75      151.99      4.30 o 
  -4   0  11        8.60        7.26      1.10 o 
  -3   0  11        1.06        0.77      0.98 o 
  -2   0  11        0.84        0.64      0.63 o 
  -1   0  11       28.47       29.03      1.27 o 
   0   0  11        0.31        0.80      0.60 o 
   1   0  11        4.17        5.13      1.00 o 
   2   0  11       34.33       33.25      2.44 o 
   3   0  11        0.07       -0.59      0.77 o 
   4   0  11        2.23        2.89      0.61 o 
  -6   1  11        0.11        0.37      0.72 o 
  -5   1  11        8.73        9.17      1.20 o 
  -4   1  11        2.39        2.59      1.00 o 
  -3   1  11        0.60       -0.37      0.97 o 
  -2   1  11       10.18       11.61      0.97 o 
  -1   1  11        2.40        2.74      0.62 o 
   0   1  11       91.68       99.23      2.17 o 
   1   1  11       15.74       15.16      3.85 o 
   2   1  11       36.43       36.75      2.56 o 
   3   1  11      111.40      108.24      2.56 o 
   4   1  11        3.37        4.73      0.83 o 
  -5   2  11       85.55       69.99      3.34 o 
  -4   2  11       57.40       52.57      3.46 o 
  -3   2  11        3.66        2.85      0.82 o 
  -2   2  11      342.53      338.91     19.00 o 
  -1   2  11        4.80        5.92      0.69 o 
   0   2  11        1.66        1.14      0.58 o 
   1   2  11       12.39       16.90      2.87 o 
   2   2  11        5.35        4.29      1.28 o 
   3   2  11        6.49        5.68      1.11 o 
  -5   3  11        0.04        0.35      0.74 o 
  -4   3  11       22.17       17.05      1.98 o 
  -3   3  11        0.84        1.44      1.53 o 
  -2   3  11        2.55        3.07      1.61 o 
  -1   3  11       22.81       26.55      2.68 o 
   0   3  11        6.55        6.68      1.25 o 
   1   3  11       20.41       23.34      2.22 o 
   2   3  11       17.15       20.10      1.79 o 
   3   3  11       98.10      103.93      2.84 o 
  -4   4  11       74.39       73.05      2.11 o 
  -3   4  11        1.85        1.47      1.37 o 
  -2   4  11       31.28       37.49      2.63 o 
  -1   4  11      133.97      120.91      4.55 o 
   0   4  11       28.58       30.81      2.32 o 
   1   4  11       31.07       26.78      2.01 o 
   2   4  11       37.91       40.43      1.86 o 
  -2   5  11        1.23        1.27      0.92 o 
  -1   5  11       71.08       78.80      3.00 o 
   0   5  11       19.92       23.04      1.56 o 
  -1  -7  12       24.00       25.26      0.97 o 
   0  -7  12        4.28        4.62      0.51 o 
   1  -7  12        2.84        3.40      0.79 o 
  -3  -6  12        9.10        9.73      0.59 o 
  -2  -6  12       35.09       36.75      0.99 o 
  -1  -6  12        6.39        6.56      0.98 o 
   0  -6  12        4.00        3.99      0.62 o 
   1  -6  12       18.13       19.30      1.59 o 
   2  -6  12        4.53        4.62      0.88 o 
  -4  -5  12       19.97       20.58      1.23 o 
  -3  -5  12        0.24       -0.16      0.48 o 
  -2  -5  12        0.06        0.73      0.46 o 
  -1  -5  12       79.27       86.94      3.13 o 
   0  -5  12       12.71       12.37      0.99 o 
   1  -5  12        0.37        0.23      1.02 o 
   2  -5  12       50.30       52.76      1.78 o 
   3  -5  12        1.28        1.16      0.80 o 
  -5  -4  12       37.86       41.32      1.41 o 
  -4  -4  12        0.56        0.56      0.50 o 
  -3  -4  12       68.32       71.46      5.48 o 
  -2  -4  12        0.31        0.11      0.62 o 
  -1  -4  12        3.89        4.04      0.99 o 
   0  -4  12       55.61       54.44      2.49 o 
   1  -4  12       32.67       33.78      2.40 o 
   2  -4  12        4.39        3.73      1.28 o 
   3  -4  12        2.34        1.54      0.96 o 
   4  -4  12       35.37       38.37      1.56 o 
  -5  -3  12        6.61        6.98      0.78 o 
  -4  -3  12       12.02       11.54      0.70 o 
  -3  -3  12      202.24      204.26      3.37 o 
  -2  -3  12       22.30       18.03      1.14 o 
  -1  -3  12       51.22       51.42      1.80 o 
   0  -3  12      169.25      162.51      3.02 o 
   1  -3  12       11.74       10.71      1.75 o 
   2  -3  12       39.94       43.91      1.65 o 
   3  -3  12       10.18       10.15      1.38 o 
   4  -3  12        0.62        0.97      0.70 o 
  -5  -2  12        1.16        1.33      0.73 o 
  -4  -2  12        1.95        1.81      0.56 o 
  -3  -2  12       11.17       10.44      0.91 o 
  -2  -2  12       13.07       12.88      1.00 o 
  -1  -2  12       28.39       26.33      2.11 o 
   0  -2  12       89.90       87.99      3.00 o 
   1  -2  12        6.86        4.72      0.77 o 
   2  -2  12       52.10       49.41      2.87 o 
   3  -2  12        2.55        2.71      0.70 o 
   4  -2  12        5.02        5.87      0.53 o 
  -5  -1  12        1.90        1.31      0.83 o 
  -4  -1  12       26.80       27.17      1.15 o 
  -3  -1  12        2.36        2.40      0.63 o 
  -2  -1  12       15.72       12.25      1.37 o 
  -1  -1  12       89.91       87.46      2.04 o 
   0  -1  12       43.42       43.99      1.66 o 
   1  -1  12       76.27       69.17      3.23 o 
   2  -1  12       15.70       14.14      1.75 o 
   3  -1  12      101.38      101.90      3.22 o 
   4  -1  12        1.47        2.19      0.43 o 
  -5   0  12       91.42      109.35      3.19 o 
  -4   0  12        2.10        1.33      0.89 o 
  -3   0  12       32.86       33.32      1.44 o 
  -2   0  12       52.88       51.00      2.50 o 
  -1   0  12        4.28        3.21      0.62 o 
   0   0  12       22.68       19.24      1.02 o 
   1   0  12       30.37       37.10      1.91 o 
   2   0  12       70.51       65.18      2.93 o 
   3   0  12       25.98       27.99      2.58 o 
  -5   1  12        1.04        0.66      0.63 o 
  -4   1  12      123.53      119.58      3.29 o 
  -3   1  12       50.22       47.92      4.67 o 
  -2   1  12        2.18        1.08      0.92 o 
  -1   1  12      169.53      173.21      3.14 o 
   0   1  12       62.64       62.00      2.05 o 
   1   1  12        1.19        0.69      0.64 o 
   2   1  12        0.48        0.56      0.57 o 
   3   1  12      143.53      155.78      7.00 o 
  -5   2  12        4.04        2.15      1.33 o 
  -4   2  12       27.66       24.64      2.45 o 
  -3   2  12        6.45        5.57      1.47 o 
  -2   2  12      168.38      165.54      4.01 o 
  -1   2  12        0.28        0.33      0.57 o 
   0   2  12        0.09        0.07      0.62 o 
   1   2  12      149.70      143.18      4.70 o 
   2   2  12        0.51        0.15      0.53 o 
  -4   3  12       46.02       42.40      2.31 o 
  -3   3  12       55.58       55.11      3.08 o 
  -2   3  12        0.03        0.83      1.32 o 
  -1   3  12      114.65      124.85      3.60 o 
   0   3  12        0.02        0.48      1.00 o 
   1   3  12       27.89       26.94      1.93 o 
   2   3  12        3.47        3.33      0.80 o 
  -2   4  12       56.35       53.14      2.71 o 
  -1   4  12       71.65       76.56      3.11 o 
   0   4  12        8.03        6.73      1.21 o 
   1   4  12       57.21       63.04      2.15 o 
  -2  -6  13        4.22        4.80      0.66 o 
  -1  -6  13        2.67        2.43      0.49 o 
   0  -6  13        6.17        7.14      0.58 o 
   1  -6  13        0.15       -0.15      0.58 o 
  -3  -5  13       20.83       19.73      0.80 o 
  -2  -5  13        4.84        4.19      0.83 o 
  -1  -5  13      128.46      135.66      2.53 o 
   0  -5  13        3.42        3.22      0.62 o 
   1  -5  13        1.00        1.18      0.69 o 
   2  -5  13       16.59       19.51      1.46 o 
  -4  -4  13        5.71        4.02      0.70 o 
  -3  -4  13        0.28        0.36      0.46 o 
  -2  -4  13       25.52       25.43      1.14 o 
  -1  -4  13        7.34        6.61      1.11 o 
   0  -4  13       15.38       15.87      1.33 o 
   1  -4  13        4.78        7.18      1.28 o 
   2  -4  13       10.59       12.65      1.43 o 
   3  -4  13        6.67        4.44      0.81 o 
  -4  -3  13        3.71        4.07      0.44 o 
  -3  -3  13       41.48       42.92      1.63 o 
  -2  -3  13       53.38       52.46      2.93 o 
  -1  -3  13       21.95       23.99      1.73 o 
   0  -3  13      198.69      201.87      3.09 o 
   1  -3  13        7.12        8.71      0.84 o 
   2  -3  13       86.88       84.35      3.91 o 
   3  -3  13       33.90       30.80      1.75 o 
  -5  -2  13       44.82       50.95      1.77 o 
  -4  -2  13        7.31        6.82      0.79 o 
  -3  -2  13       19.68       19.32      1.49 o 
  -2  -2  13        3.05        2.85      0.98 o 
  -1  -2  13       21.10       20.73      1.15 o 
   0  -2  13        6.75        7.74      0.77 o 
   1  -2  13        1.83        1.86      1.04 o 
   2  -2  13       11.18       12.20      0.90 o 
   3  -2  13       29.87       33.90      1.45 o 
  -5  -1  13       23.45       25.68      1.39 o 
  -4  -1  13        0.71        0.04      0.80 o 
  -3  -1  13        6.01        5.79      0.71 o 
  -2  -1  13       68.09       69.05      2.28 o 
  -1  -1  13        3.94        4.71      0.62 o 
   0  -1  13       17.29       20.27      1.57 o 
   1  -1  13        3.67        2.33      0.76 o 
   2  -1  13       64.39       70.47      2.52 o 
   3  -1  13       61.59       66.26      2.01 o 
  -5   0  13       34.05       35.97      3.01 o 
  -4   0  13       20.39       19.78      1.29 o 
  -3   0  13        0.02        0.16      0.67 o 
  -2   0  13      201.35      194.03      3.74 o 
  -1   0  13        0.30        0.25      0.55 o 
   0   0  13       17.55       13.51      0.83 o 
   1   0  13       28.03       30.26      1.80 o 
   2   0  13        0.36       -0.59      0.59 o 
   3   0  13        8.56        7.80      0.71 o 
  -4   1  13       44.71       40.42      2.76 o 
  -3   1  13        0.89        1.12      0.68 o 
  -2   1  13       40.50       38.79      1.73 o 
  -1   1  13       51.51       53.71      1.32 o 
   0   1  13       40.17       39.95      1.09 o 
   1   1  13        3.67        4.78      0.64 o 
   2   1  13       19.44       22.99      1.64 o 
  -4   2  13       26.60       23.36      1.82 o 
  -3   2  13        2.60        3.07      1.27 o 
  -2   2  13       36.40       38.32      2.00 o 
  -1   2  13       33.23       33.79      5.80 o 
   0   2  13        3.62        3.27      1.04 o 
   1   2  13       54.02       55.64      2.39 o 
  -3   3  13       42.22       47.00      2.31 o 
  -2   3  13        2.21        2.45      0.73 o 
  -1   3  13       77.75       80.10      3.04 o 
   0   3  13       11.94       12.93      1.29 o 
  -2  -5  14       20.90       22.29      1.13 o 
  -1  -5  14       22.13       24.30      1.25 o 
   0  -5  14       12.47       10.21      0.78 o 
  -3  -4  14        0.63        0.50      0.51 o 
  -2  -4  14        1.65        1.70      0.60 o 
  -1  -4  14        8.93        8.00      0.94 o 
   0  -4  14       14.71       15.67      1.07 o 
   1  -4  14        0.00        0.29      1.04 o 
  -3  -3  14        1.17        0.66      0.57 o 
  -2  -3  14       25.89       27.83      1.60 o 
  -1  -3  14       17.98       17.93      1.34 o 
   0  -3  14        0.87        1.03      0.70 o 
   1  -3  14       14.89       14.20      1.08 o 
  -4  -2  14        0.00       -0.25      0.48 o 
  -3  -2  14       49.65       54.08      1.28 o 
  -2  -2  14       19.45       22.90      1.24 o 
  -1  -2  14        1.01        1.65      0.72 o 
   0  -2  14        1.36        1.89      0.69 o 
   1  -2  14        8.13        9.83      0.98 o 
   2  -2  14       14.26       13.69      0.95 o 
  -4  -1  14       63.77       66.09      3.02 o 
  -3  -1  14        1.21        0.82      0.56 o 
  -2  -1  14        5.41        6.17      0.86 o 
  -1  -1  14       49.25       49.70      1.70 o 
   0  -1  14       30.10       34.00      1.23 o 
   1  -1  14        5.62        3.34      0.72 o 
   2  -1  14        0.34        0.04      0.51 o 
  -4   0  14        1.29        1.36      0.50 o 
  -3   0  14        3.17        3.39      0.66 o 
  -2   0  14       89.21       96.39      2.36 o 
  -1   0  14       13.88       14.91      1.50 o 
   0   0  14        0.03        0.52      0.41 o 
   1   0  14      126.92      127.76      2.98 o 
   2   0  14        0.00       -0.34      0.48 o 
  -4   1  14       61.98       65.49      2.61 o 
  -3   1  14       23.53       25.14      2.08 o 
  -2   1  14       12.12       11.97      0.96 o 
  -1   1  14      101.30      116.60      3.10 o 
   0   1  14        1.96        1.89      0.58 o 
   1   1  14        0.59        0.87      0.53 o 
  -3   2  14       14.95       15.77      1.45 o 
  -2   2  14       34.76       43.51      2.34 o 
  -1   2  14       39.17       34.75      1.72 o 
  -2  -3  15       50.17       52.66      2.89 o 
  -1  -3  15        0.25        0.52      0.54 o 
   0  -3  15        2.89        2.80      0.59 o 
  -2  -2  15       26.86       31.50      1.46 o 
  -1  -2  15        7.79        8.59      0.91 o 
   0  -2  15       25.25       21.43      1.09 o 
  -3  -1  15        0.64        0.88      0.51 o 
  -2  -1  15       62.05       68.33      1.61 o 
  -1  -1  15       40.36       43.93      1.70 o 
  -2   0  15       28.14       32.73      1.14 o 
  -1   0  15        0.77       -0.26      0.56 o 
                                                 
